# Supplementary material for: Endemism and Conservation of Hemiptera on the Qinghai‐Tibetan Plateau
Source: Ecol Evol. 2026 Mar 19;16(3):e73244. doi: 10.1002/ece3.73244 (PMC13093284; doi:10.1002/ece3.73244)
Supplement: Supplementary file 1 — Table S1: Occurrence records of Hemiptera species on the QTP, including suborder, family, genus, species, and corresponding geographic coordinates. [file ECE3-16-e73244-s001.xls]

## Sheet: Sheet1
suborders	families	genera	species	x	y
Auchenorrhyncha	Cercopidae	Abidama	Abidama product	95.38	29.58
Auchenorrhyncha	Cercopidae	Abidama	Abidama product	95.17	29.23
Heteroptera	Coreidae	Acanthocoris	Acanthocoris scaber	95.26	29.14
Heteroptera	Coreidae	Acanthocoris	Acanthocoris scaber	101.69	28.36
Heteroptera	Acanthosomatidae	Acanthosoma	Acanthosoma chinanum	86.03	28.51
Heteroptera	Acanthosomatidae	Acanthosoma	Acanthosoma cornutum	102.005	29.579
Heteroptera	Acanthosomatidae	Acanthosoma	Acanthosoma distinctum	85.3	28.78
Heteroptera	Acanthosomatidae	Acanthosoma	Acanthosoma expansum	86.03	28.51
Heteroptera	Acanthosomatidae	Acanthosoma	Acanthosoma expansum	94.81	30.26
Heteroptera	Acanthosomatidae	Acanthosoma	Acanthosoma forficula	99.08	27.36
Heteroptera	Acanthosomatidae	Acanthosoma	Acanthosoma giganteunm	95.26	29.14
Heteroptera	Acanthosomatidae	Acanthosoma	Acanthosoma giganteunm	97.39	28.82
Heteroptera	Acanthosomatidae	Acanthosoma	Acanthosoma labiduroides	99.08	27.36
Heteroptera	Acanthosomatidae	Acanthosoma	Acanthosoma labiduroides	95.3344	29.3253
Heteroptera	Acanthosomatidae	Acanthosoma	Acanthosoma labiduroides	103.921	33.2736
Heteroptera	Acanthosomatidae	Acanthosoma	Acanthosoma labiduroides	99.4177	28.0495
Heteroptera	Acanthosomatidae	Acanthosoma	Acanthosoma nigrodorsum	103.17	31.44
Heteroptera	Acanthosomatidae	Acanthosoma	Acanthosoma nigrodorsum	97.34	30.71
Heteroptera	Acanthosomatidae	Acanthosoma	Acanthosoma spinicolle	99.71	28.36
Heteroptera	Acanthosomatidae	Acanthosoma	Acanthosoma spinicolle	97.39	28.82
Heteroptera	Acanthosomatidae	Acanthosoma	Acanthosoma spinicolle	99.76	29.12
Heteroptera	Acanthosomatidae	Acanthosoma	Acanthosoma spinicolle	98.93	32.06
Sternorrhyncha	Aphididae	Acyrthosiphon	Acyrthosiphon artibreve	97.47	28.66
Sternorrhyncha	Aphididae	Acyrthosiphon	Acyrthosiphon artibreve	96.92	30.06
Sternorrhyncha	Aphididae	Acyrthosiphon	Acyrthosiphon artibreve	97.39	28.82
Sternorrhyncha	Aphididae	Acyrthosiphon	Acyrthosiphon artibreve	96.75	29.5
Sternorrhyncha	Aphididae	Acyrthosiphon	Acyrthosiphon caraganae	101.69	36.93
Sternorrhyncha	Aphididae	Acyrthosiphon	Acyrthosiphon dirhodum	100.17	27.09
Sternorrhyncha	Aphididae	Acyrthosiphon	Acyrthosiphon pisum	94.21	29.21
Sternorrhyncha	Aphididae	Acyrthosiphon	Acyrthosiphon pisum	91.77	29.23
Sternorrhyncha	Aphididae	Acyrthosiphon	Acyrthosiphon pisum	94.85	29.5
Sternorrhyncha	Adelgidae	Adelges	Adelges glandulae	100.24	27.13
Sternorrhyncha	Adelgidae	Adelges	Adelges glandulae	100.26	27.17
Sternorrhyncha	Adelgidae	Adelges	Adelges glandulae	99.7	27.83
Sternorrhyncha	Adelgidae	Adelges	Adelges glandulae	101.75	30.58
Sternorrhyncha	Adelgidae	Adelges	Adelges glandulae	100.27	27.17
Sternorrhyncha	Adelgidae	Adelges	Adelges glandulae	102.04	29.84
Sternorrhyncha	Adelgidae	Adelges	Adelges glandulae	100.23	27.14
Sternorrhyncha	Adelgidae	Adelges	Adelges glandulae	102.044	29.8363
Sternorrhyncha	Adelgidae	Adelges	Adelges glandulae	101.752	30.5846
Sternorrhyncha	Adelgidae	Adelges	Adelges glandulae	100.265	27.1659
Sternorrhyncha	Adelgidae	Adelges	Adelges glandulae	100.262	27.1741
Sternorrhyncha	Adelgidae	Adelges	Adelges glandulae	100.232	27.142
Sternorrhyncha	Adelgidae	Adelges	Adelges glandulae	101.761	29.9947
Sternorrhyncha	Adelgidae	Adelges	Adelges glandulae	100.265	27.1659
Sternorrhyncha	Adelgidae	Adelges	Adelges glandulae	99.68	27.79
Sternorrhyncha	Adelgidae	Adelges	Adelges glandulae	100.258	27.1296
Sternorrhyncha	Adelgidae	Adelges	Adelges glandulae	100.258	27.1296
Sternorrhyncha	Adelgidae	Adelges	Adelges glandulae	100.262	27.1741
Sternorrhyncha	Adelgidae	Adelges	Adelges laricis	100.17	27.09
Sternorrhyncha	Adelgidae	Adelges	Adelges tsugae	100.24	27.13
Sternorrhyncha	Adelgidae	Adelges	Adelges tsugae	101.93	29.98
Sternorrhyncha	Adelgidae	Adelges	Adelges tsugae	100.25	27.15
Sternorrhyncha	Adelgidae	Adelges	Adelges tsugae	102.03	29.59
Sternorrhyncha	Adelgidae	Adelges	Adelges tsugae	102.08	30.13
Sternorrhyncha	Adelgidae	Adelges	Adelges tsugae	100.26	27.17
Sternorrhyncha	Adelgidae	Adelges	Adelges tsugae	101.75	30.58
Sternorrhyncha	Adelgidae	Adelges	Adelges tsugae	102.04	29.84
Sternorrhyncha	Adelgidae	Adelges	Adelges tsugae	101.97	30.05
Sternorrhyncha	Adelgidae	Adelges	Adelges tsugae	102.7	30.69
Sternorrhyncha	Adelgidae	Adelges	Adelges tsugae	102.16	30.12
Sternorrhyncha	Adelgidae	Adelges	Adelges tsugae	101.752	30.5846
Sternorrhyncha	Adelgidae	Adelges	Adelges tsugae	100.249	27.1497
Sternorrhyncha	Adelgidae	Adelges	Adelges tsugae	101.752	30.5846
Sternorrhyncha	Adelgidae	Adelges	Adelges tsugae	101.752	30.5846
Sternorrhyncha	Adelgidae	Adelges	Adelges tsugae	100.262	27.1741
Sternorrhyncha	Adelgidae	Adelges	Adelges tsugae	101.967	30.05
Sternorrhyncha	Adelgidae	Adelges	Adelges tsugae	100.249	27.1497
Sternorrhyncha	Adelgidae	Adelges	Adelges tsugae	102.044	29.8363
Sternorrhyncha	Adelgidae	Adelges	Adelges tsugae	100.262	27.1741
Sternorrhyncha	Adelgidae	Adelges	Adelges tsugae	102.696	30.6869
Sternorrhyncha	Adelgidae	Adelges	Adelges tsugae	100.258	27.1296
Sternorrhyncha	Adelgidae	Adelges	Adelges tsugae	102.083	30.1333
Sternorrhyncha	Adelgidae	Adelges	Adelges tsugae	102.161	30.1232
Sternorrhyncha	Adelgidae	Adelges	Adelges tsugae	102.029	29.5873
Sternorrhyncha	Adelgidae	Adelges	Adelges tsugae	102.044	29.8363
Sternorrhyncha	Adelgidae	Adelges	Adelges tsugae	101.761	29.9947
Sternorrhyncha	Adelgidae	Adelges	Adelges tsugae	101.917	30.9211
Sternorrhyncha	Adelgidae	Adelges	Adelges tsugae	102.787	30.6294
Sternorrhyncha	Adelgidae	Adelges	Adelges tsugae	100.258	27.1296
Heteroptera	Miridae	Adelphocoris	Adelphocoris fasciaticollis	103.57	31.46
Heteroptera	Miridae	Adelphocoris	Adelphocoris fasciaticollis	103.73	31.58
Heteroptera	Miridae	Adelphocoris	Adelphocoris fasciaticollis	103.84	31.67
Heteroptera	Miridae	Adelphocoris	Adelphocoris fasciiger	103.57	31.46
Heteroptera	Miridae	Adelphocoris	Adelphocoris fasciiger	103.165	31.4386
Heteroptera	Miridae	Adelphocoris	Adelphocoris funestus	102.22	31.9
Heteroptera	Miridae	Adelphocoris	Adelphocoris funestus	103.6	31.94
Heteroptera	Miridae	Adelphocoris	Adelphocoris laeviusculus	102.97	33.58
Heteroptera	Miridae	Adelphocoris	Adelphocoris lineolatus	95.77	29.86
Heteroptera	Miridae	Adelphocoris	Adelphocoris lineolatus	101.89	30.88
Heteroptera	Miridae	Adelphocoris	Adelphocoris lineolatus	102.36	31
Heteroptera	Miridae	Adelphocoris	Adelphocoris lineolatus	102.42	31.14
Heteroptera	Miridae	Adelphocoris	Adelphocoris lineolatus	102.58	31.21
Heteroptera	Miridae	Adelphocoris	Adelphocoris lineolatus	102.48	31.29
Heteroptera	Miridae	Adelphocoris	Adelphocoris lineolatus	103.17	31.44
Heteroptera	Miridae	Adelphocoris	Adelphocoris lineolatus	103.57	31.46
Heteroptera	Miridae	Adelphocoris	Adelphocoris lineolatus	102.07	31.49
Heteroptera	Miridae	Adelphocoris	Adelphocoris lineolatus	103.84	31.67
Heteroptera	Miridae	Adelphocoris	Adelphocoris lineolatus	102.79	31.67
Heteroptera	Miridae	Adelphocoris	Adelphocoris lineolatus	102.21	31.91
Heteroptera	Miridae	Adelphocoris	Adelphocoris lineolatus	102.62	32.02
Heteroptera	Miridae	Adelphocoris	Adelphocoris lineolatus	102.44	35.68
Heteroptera	Miridae	Adelphocoris	Adelphocoris lineolatus	102.24	36.82
Heteroptera	Miridae	Adelphocoris	Adelphocoris lineolatus	100.02	36.45
Heteroptera	Miridae	Adelphocoris	Adelphocoris luridus	101.01	30.03
Heteroptera	Miridae	Adelphocoris	Adelphocoris luridus	101.89	30.88
Heteroptera	Miridae	Adelphocoris	Adelphocoris luridus	102.36	31
Heteroptera	Miridae	Adelphocoris	Adelphocoris luridus	103.08	31.05
Heteroptera	Miridae	Adelphocoris	Adelphocoris luridus	102.47	31.13
Heteroptera	Miridae	Adelphocoris	Adelphocoris luridus	102.48	31.29
Heteroptera	Miridae	Adelphocoris	Adelphocoris luridus	102.07	31.49
Heteroptera	Miridae	Adelphocoris	Adelphocoris luridus	102.384	31.004
Heteroptera	Miridae	Adelphocoris	Adelphocoris luridus	103.6	31.94
Heteroptera	Miridae	Adelphocoris	Adelphocoris nigritylus	102.71	30.69
Heteroptera	Miridae	Adelphocoris	Adelphocoris quadripunctatus	102.36	31
Heteroptera	Miridae	Adelphocoris	Adelphocoris quadripunctatus	102.42	31.14
Heteroptera	Miridae	Adelphocoris	Adelphocoris quadripunctatus	102.58	31.21
Heteroptera	Miridae	Adelphocoris	Adelphocoris quadripunctatus	102.48	31.29
Heteroptera	Miridae	Adelphocoris	Adelphocoris quadripunctatus	102.07	31.49
Heteroptera	Miridae	Adelphocoris	Adelphocoris quadripunctatus	102.79	31.67
Heteroptera	Miridae	Adelphocoris	Adelphocoris quadripunctatus	102.21	31.91
Heteroptera	Miridae	Adelphocoris	Adelphocoris quadripunctatus	102.24	36.82
Heteroptera	Miridae	Adelphocoris	Adelphocoris quadripunctatus	102.221	31.9011
Heteroptera	Miridae	Adelphocoris	Adelphocoris seticornis	101.01	30.03
Heteroptera	Miridae	Adelphocoris	Adelphocoris seticornis	102.71	30.69
Heteroptera	Miridae	Adelphocoris	Adelphocoris seticornis	102.22	31.9
Heteroptera	Miridae	Adelphocoris	Adelphocoris sichuanus	103.84	31.67
Heteroptera	Miridae	Adelphocoris	Adelphocoris suturalis	102.71	30.69
Heteroptera	Miridae	Adelphocoris	Adelphocoris taeniophorus	103.57	31.46
Heteroptera	Miridae	Adelphocoris	Adelphocoris taeniophorus	103.73	31.58
Heteroptera	Miridae	Adelphocoris	Adelphocoris taeniophorus	103.84	31.67
Heteroptera	Miridae	Adelphocoris	Adelphocoris taeniophorus	103.165	31.4386
Heteroptera	Miridae	Adelphocoris	Adelphocoris tibetanus	94.36	29.64
Heteroptera	Miridae	Adelphocoris	Adelphocoris torquatus	101.96	30
Heteroptera	Miridae	Adelphocoris	Adelphocoris torquatus	101.957	29.9985
Heteroptera	Miridae	Adelphocoris	Adelphocoris zoui	103.84	31.67
Heteroptera	Cydnidae	Adrisa	Adrisa nigra	101.75	29.95
Heteroptera	Pentatomidae	Aednus	Aednus obscurus	95.26	29.14
Heteroptera	Pentatomidae	Aelia	Aelia bifida	102.97	33.58
Heteroptera	Pentatomidae	Aelia	Aelia nasuta	95.34	30.01
Heteroptera	Pentatomidae	Aelia	Aelia sibirica	102.44	35.68
Heteroptera	Pentatomidae	Aelia	Aelia sibirica	102.24	36.82
Heteroptera	Rhopalidae	Aeschyntelus	Aeschyntelus bicolor	97.34	30.71
Heteroptera	Rhopalidae	Aeschyntelus	Aeschyntelus chinensis	95.17	29.23
Heteroptera	Rhopalidae	Aeschyntelus	Aeschyntelus notatus	94.85	29.5
Heteroptera	Rhopalidae	Aeschyntelus	Aeschyntelus notatus	94.81	30.26
Heteroptera	Rhopalidae	Aeschyntelus	Aeschyntelus notatus	95.34	30.01
Heteroptera	Rhopalidae	Aeschyntelus	Aeschyntelus sapporensis	97.34	30.73
Auchenorrhyncha	Cicadidae	Aetanna	Aetanna thalia	100.86	28.41
Auchenorrhyncha	Cicadellidae	Agnesiella (Draberiella)	Agnesiella (Draberiella) magda	85.3278	28.3938
Heteroptera	Pentatomidae	Agonoscelis	Agonoscelis nubilis	85.98	27.98
Heteroptera	Pentatomidae	Agonoscelis	Agonoscelis nubilis	86.03	28.51
Auchenorrhyncha	Cicadellidae	Aguriahana	Aguriahana paivana	101.88	29.59
Auchenorrhyncha	Cicadellidae	Aguriahana	Aguriahana quadridens	102.22	31.9
Auchenorrhyncha	Cicadellidae	Aguriahana	Aguriahana simplex	101.88	29.59
Auchenorrhyncha	Cicadellidae	Alebra	Alebra shaanxiensis	102.22	31.9
Auchenorrhyncha	Cicadellidae	Alebroides	Alebroides falcatus	102.06	29.58
Auchenorrhyncha	Cicadellidae	Alebroides	Alebroides falcatus	102.22	31.9
Auchenorrhyncha	Cicadellidae	Alebroides	Alebroides salicis	102.06	29.58
Auchenorrhyncha	Cicadellidae	Alebroides	Alebroides salicis	102.22	31.9
Auchenorrhyncha	Cicadellidae	Alebroides	Alebroides shirakiellus	102.06	29.58
Auchenorrhyncha	Cicadellidae	Alebroides	Alebroides shirakiellus	101.88	29.59
Auchenorrhyncha	Cicadellidae	Alebroides	Alebroides shirakiellus	102.22	31.9
Auchenorrhyncha	Cicadellidae	Alebroides	Alebroides similis	101.96	30.05
Sternorrhyncha	Aphididae	Aleurodaphis	Aleurodaphis asteris	95.33	29.33
Auchenorrhyncha	Cicadellidae	Alnetoidia	Alnetoidia sudzuchenica	102.22	31.9
Auchenorrhyncha	Delphacidae	Altekon	Altekon charcamis	100.88	29.78
Auchenorrhyncha	Delphacidae	Altekon	Altekon charcamis	98.08	29.93
Auchenorrhyncha	Delphacidae	Altekon	Altekon furcatum	101.1	33.39
Auchenorrhyncha	Delphacidae	Altekon	Altekon furcatum	102.9	33.68
Heteroptera	Coreidae	Alydus	Alydus angulus	102.36	31
Heteroptera	Coreidae	Alydus	Alydus angulus	98.79	28.31
Heteroptera	Coreidae	Alydus	Alydus angulus	98.87	28.58
Heteroptera	Coreidae	Alydus	Alydus angulus	94.81	30.26
Heteroptera	Coreidae	Alydus	Alydus angulus	98.6	29.02
Heteroptera	Coreidae	Alydus	Alydus angulus	98.1	31.8
Heteroptera	Coreidae	Alydus	Alydus angulus	85.3	28.78
Heteroptera	Coreidae	Alydus	Alydus angulus	97.39	28.82
Heteroptera	Coreidae	Alydus	Alydus angulus	95.34	30.01
Heteroptera	Coreidae	Alydus	Alydus angulus	101.77	29.56
Heteroptera	Coreidae	Alydus	Alydus angulus	101.77	31.52
Heteroptera	Coreidae	Alydus	Alydus calcaratus	85.98	27.98
Heteroptera	Coreidae	Alydus	Alydus calcaratus	96.75	29.5
Heteroptera	Coreidae	Alydus	Alydus calcaratus	86.03	28.51
Heteroptera	Coreidae	Alydus	Alydus calcaratus	85.3	28.78
Heteroptera	Coreidae	Alydus	Alydus calcaratus	97.27	30.24
Heteroptera	Coreidae	Alydus	Alydus calcaratus	96.87	30.06
Heteroptera	Coreidae	Alydus	Alydus zichyi	99.2	31.92
Heteroptera	Pentatomidae	Ambiorix	Ambiorix aenescens	97.39	28.82
Heteroptera	Pentatomidae	Ambiorix	Ambiorix aenescens	95.77	29.84
Heteroptera	Reduviidae	Amblythyreus	Amblythyreus potaninae	99.89	29.08
Sternorrhyncha	Pseudococcidae	Amonostherium	Amonostherium prionodes	96.87	30.06
Heteroptera	Anthocoridae	Amphiareus	Amphiareus obscuriceps	103.17	31.44
Heteroptera	Anthocoridae	Amphiareus	Amphiareus obscuriceps	103.57	31.46
Auchenorrhyncha	Membracidae	Amphilobocentrus	Amphilobocentrus bifasciatus	95.77	29.86
Auchenorrhyncha	Membracidae	Amphilobocentrus	Amphilobocentrus bifasciatus	95.34	30.01
Auchenorrhyncha	Cicadellidae	Amurta	Amurta nigrofasciata	102.22	31.9
Auchenorrhyncha	Cicadellidae	Amurta	Amurta upunctata	102.22	31.9
Heteroptera	Pentatomidae	Amyotea	Amyotea malabarica	95.17	29.23
Auchenorrhyncha	Cicadellidae	Anatkina	Anatkina polycolora	95.09	30.1
Auchenorrhyncha	Cicadellidae	Anatkina	Anatkina rubromaculata	95.33	29.33
Heteroptera	Acanthosomatidae	Anaxandra	Anaxandra giganteum	95	29.33
Heteroptera	Acanthosomatidae	Anaxandra	Anaxandra giganteum	95.26	29.14
Heteroptera	Acanthosomatidae	Anaxandra	Anaxandra giganteum	97.39	28.82
Heteroptera	Acanthosomatidae	Anaxandra	Anaxandra laticollis	95.38	29.58
Heteroptera	Acanthosomatidae	Anaxandra	Anaxandra pteridis	101.79	30.34
Heteroptera	Pentatomidae	Andrallus	Andrallus spinidens	85.3	28.78
Auchenorrhyncha	Cixiidae	Ankistrus	Ankistrus basalis	98.52	27.94
Heteroptera	Coreidae	Anoplocnemis	Anoplocnemis binotata	99.08	27.36
Heteroptera	Coreidae	Anoplocnemis	Anoplocnemis binotata	98.87	28.58
Heteroptera	Coreidae	Anoplocnemis	Anoplocnemis binotata	97.01	28.49
Heteroptera	Coreidae	Anoplocnemis	Anoplocnemis binotata	97.39	28.82
Heteroptera	Coreidae	Anoplocnemis	Anoplocnemis binotata	99.76	29.12
Heteroptera	Coreidae	Anoplocnemis	Anoplocnemis phasiana	95.17	29.23
Heteroptera	Anthocoridae	Anthocoris	Anthocoris ailaoanus	102.36	31
Heteroptera	Anthocoridae	Anthocoris	Anthocoris alpinus	99.81	27.55
Heteroptera	Anthocoridae	Anthocoris	Anthocoris alpinus	95.09	30.1
Heteroptera	Anthocoridae	Anthocoris	Anthocoris alpinus	94.81	30.26
Heteroptera	Anthocoridae	Anthocoris	Anthocoris alpinus	102.75	30.67
Heteroptera	Anthocoridae	Anthocoris	Anthocoris alpinus	102.76	30.68
Heteroptera	Anthocoridae	Anthocoris	Anthocoris alpinus	102.71	30.69
Heteroptera	Anthocoridae	Anthocoris	Anthocoris angustatus	102.76	30.68
Heteroptera	Anthocoridae	Anthocoris	Anthocoris angustatus	102.71	30.69
Heteroptera	Anthocoridae	Anthocoris	Anthocoris atricornis	101.01	30.03
Heteroptera	Anthocoridae	Anthocoris	Anthocoris atricornis	102.4	30.9
Heteroptera	Anthocoridae	Anthocoris	Anthocoris confusus	102.42	31.14
Heteroptera	Anthocoridae	Anthocoris	Anthocoris dividens	101.01	30.03
Heteroptera	Anthocoridae	Anthocoris	Anthocoris hirsutus	95.09	30.1
Heteroptera	Anthocoridae	Anthocoris	Anthocoris hirsutus	94.81	30.26
Heteroptera	Anthocoridae	Anthocoris	Anthocoris hsiaoi	102.98	30.88
Heteroptera	Anthocoridae	Anthocoris	Anthocoris hsiaoi	103.08	31.05
Heteroptera	Anthocoridae	Anthocoris	Anthocoris hsiaoi	103.14	31.14
Heteroptera	Anthocoridae	Anthocoris	Anthocoris hsiaoi	102.79	31.67
Heteroptera	Anthocoridae	Anthocoris	Anthocoris kerzhneri	102.58	31.21
Heteroptera	Anthocoridae	Anthocoris	Anthocoris kerzhneri	102.62	32.01
Heteroptera	Anthocoridae	Anthocoris	Anthocoris marginatus	86.58	29.2
Heteroptera	Anthocoridae	Anthocoris	Anthocoris marginatus	93.65	31.19
Heteroptera	Anthocoridae	Anthocoris	Anthocoris montanus	98.92	28.46
Heteroptera	Anthocoridae	Anthocoris	Anthocoris montanus	94.21	29.21
Heteroptera	Anthocoridae	Anthocoris	Anthocoris montanus	94.88	29.51
Heteroptera	Anthocoridae	Anthocoris	Anthocoris montanus	101.01	30.03
Heteroptera	Anthocoridae	Anthocoris	Anthocoris montanus	94.82	30.27
Heteroptera	Anthocoridae	Anthocoris	Anthocoris montanus	102.45	30.69
Heteroptera	Anthocoridae	Anthocoris	Anthocoris montanus	102.4	30.9
Heteroptera	Anthocoridae	Anthocoris	Anthocoris montanus	102.36	31
Heteroptera	Anthocoridae	Anthocoris	Anthocoris montanus	102.58	31.21
Heteroptera	Anthocoridae	Anthocoris	Anthocoris montanus	102.48	31.29
Heteroptera	Anthocoridae	Anthocoris	Anthocoris montanus	102.79	31.67
Heteroptera	Anthocoridae	Anthocoris	Anthocoris montanus	102.67	31.85
Heteroptera	Anthocoridae	Anthocoris	Anthocoris montanus	102.21	31.91
Heteroptera	Anthocoridae	Anthocoris	Anthocoris montanus	102.62	32.02
Heteroptera	Anthocoridae	Anthocoris	Anthocoris montanus	102.91	35
Heteroptera	Anthocoridae	Anthocoris	Anthocoris nemorum	98.92	28.46
Heteroptera	Anthocoridae	Anthocoris	Anthocoris nemorum	102.58	31.21
Heteroptera	Anthocoridae	Anthocoris	Anthocoris qinlingensis	102.71	30.69
Heteroptera	Anthocoridae	Anthocoris	Anthocoris qinlingensis	102.21	31.91
Heteroptera	Anthocoridae	Anthocoris	Anthocoris sibiricus	100.75	35.59
Heteroptera	Anthocoridae	Anthocoris	Anthocoris sibiricus	101.43	36.04
Auchenorrhyncha	Membracidae	Antialcidas	Antialcidas attenuatus	95.26	29.14
Auchenorrhyncha	Membracidae	Antialcidas	Antialcidas floripennae	95.33	29.33
Auchenorrhyncha	Membracidae	Antialcidas	Antialcidas floripennae	95.26	29.14
Sternorrhyncha	Pseudococcidae	Antonina	Antonina crawi	85.3	28.78
Sternorrhyncha	Pseudococcidae	Antonina	Antonina pretiosa	95	29.33
Sternorrhyncha	Diaspididae	Aonidiella	Aonidiella citrina	85.3	28.78
Sternorrhyncha	Diaspididae	Aonidiella	Aonidiella citrina	101.87	29.59
Auchenorrhyncha	Delphacidae	Aoyuanus	Aoyuanus furcatus	103.3	31.23
Auchenorrhyncha	Delphacidae	Aoyuanus	Aoyuanus furcatus	102.33	32.64
Auchenorrhyncha	Delphacidae	Aoyuanus	Aoyuanus furcatus	99.05	32.95
Auchenorrhyncha	Delphacidae	Aoyuanus	Aoyuanus furcatus	101.57	34.48
Auchenorrhyncha	Delphacidae	Aoyuanus	Aoyuanus furcatus	103.52	34.78
Auchenorrhyncha	Cicadellidae	Aparaphysis	Aparaphysis lushuiiensis	98.87	26.25
Heteroptera	Aphelocheiridae	Aphelocheirus	Aphelocheirus motuoensis	95.33	29.33
Sternorrhyncha	Aphididae	Aphis (Aphis)	Aphis (Aphis) odinae	97.39	28.82
Sternorrhyncha	Aphididae	Aphis (Aphis)	Aphis (Aphis) rogeri	95.11	29.24
Sternorrhyncha	Aphididae	Aphis (Aphis)	Aphis (Aphis) rumicis	101.77	36.63
Sternorrhyncha	Aphididae	Aphis (Aphis)	Aphis (Aphis) rumicis	101.749	36.6205
Sternorrhyncha	Aphididae	Aphis	Aphis citricola	101.75	29.95
Sternorrhyncha	Aphididae	Aphis	Aphis lhasartemisiae	90.4	28.8
Sternorrhyncha	Aphididae	Aphis	Aphis lhasartemisiae	87.2	29.2
Sternorrhyncha	Aphididae	Aphis	Aphis lhasartemisiae	95.37	31.09
Sternorrhyncha	Aphididae	Aphis	Aphis lhasartemisiae	86.66	30.02
Sternorrhyncha	Aphididae	Aphis	Aphis yangbajaingana	92.07	31.48
Auchenorrhyncha	Cicadellidae	Aphrodes	Aphrodes daiwenicus	97.35	30.73
Auchenorrhyncha	Aphrophoridae	Aphrophora	Aphrophora bipunctata	103.19	31.03
Auchenorrhyncha	Aphrophoridae	Aphrophora	Aphrophora bipunctata	104.24	33.26
Auchenorrhyncha	Aphrophoridae	Aphrophora	Aphrophora bipunctata	102.8	31.65
Auchenorrhyncha	Aphrophoridae	Aphrophora	Aphrophora bipunctata	101.75	29.95
Auchenorrhyncha	Aphrophoridae	Aphrophora	Aphrophora bipunctata	102.6	32.58
Auchenorrhyncha	Aphrophoridae	Aphrophora	Aphrophora quadriguttata	103.19	31.03
Auchenorrhyncha	Aphrophoridae	Aphrophora	Aphrophora quadriguttata	102.8	31.65
Auchenorrhyncha	Aphrophoridae	Aphropsis	Aphropsis gigantea	99.9	27.41
Auchenorrhyncha	Aphrophoridae	Aphropsis	Aphropsis gigantea	103.19	31.03
Heteroptera	Miridae	Apolygus	Apolygus castaneus	102.71	30.69
Heteroptera	Miridae	Apolygus	Apolygus castaneus	102.07	31.49
Heteroptera	Miridae	Apolygus	Apolygus castaneus	103.84	31.67
Heteroptera	Miridae	Apolygus	Apolygus major	101.89	30.88
Heteroptera	Miridae	Apolygus	Apolygus major	102.79	31.65
Heteroptera	Miridae	Apolygus	Apolygus major	102.79	31.67
Heteroptera	Miridae	Apolygus	Apolygus major	102.68	31.83
Heteroptera	Miridae	Apolygus	Apolygus major	102.62	32.01
Heteroptera	Miridae	Apolygus	Apolygus major	102.62	32.02
Heteroptera	Miridae	Apolygus	Apolygus medionigritus	102.75	30.67
Heteroptera	Miridae	Apolygus	Apolygus medionigritus	102.71	30.69
Heteroptera	Miridae	Apolygus	Apolygus medionigritus	102.68	36.7
Heteroptera	Miridae	Apolygus	Apolygus nigricostalis	85.3	28.85
Heteroptera	Miridae	Apolygus	Apolygus nigricostalis	85.29	28.86
Heteroptera	Miridae	Apolygus	Apolygus nigrocinctus	102.36	31
Heteroptera	Miridae	Apolygus	Apolygus nigrocinctus	102.48	31.29
Heteroptera	Miridae	Apolygus	Apolygus nigrocinctus	102.21	31.91
Heteroptera	Miridae	Apolygus	Apolygus nigrocinctus	102.47	33.41
Heteroptera	Miridae	Apolygus	Apolygus sinicus	102.75	30.67
Heteroptera	Miridae	Apolygus	Apolygus spinolae	102.07	31.49
Heteroptera	Miridae	Apolygus	Apolygus wangi	102.75	30.67
Heteroptera	Miridae	Apolygus	Apolygus wangi	102.71	30.69
Heteroptera	Miridae	Apolygus	Apolygus zhengianus	102.45	30.69
Heteroptera	Miridae	Apolygus	Apolygus zhengianus	102.36	31
Heteroptera	Miridae	Apolygus	Apolygus zhengianus	102.58	31.21
Heteroptera	Miridae	Apolygus	Apolygus zhengianus	103.57	31.46
Heteroptera	Miridae	Apolygus	Apolygus zhengianus	103.59	31.48
Heteroptera	Miridae	Apolygus	Apolygus zhengianus	102.79	31.67
Heteroptera	Miridae	Apolygus	Apolygus zhengianus	102.68	31.83
Heteroptera	Miridae	Apolygus	Apolygus zhengianus	102.21	31.91
Heteroptera	Miridae	Apolygus	Apolygus zhengianus	102.62	32.01
Heteroptera	Miridae	Apolygus	Apolygus zhengianus	102.62	32.02
Heteroptera	Plataspidae	Aponsila	Aponsila cycloceps	95.26	29.14
Heteroptera	Plataspidae	Aponsila	Aponsila montana	95.26	29.14
Heteroptera	Gerridae	Aquarius	Aquarius lunpolaensis	89.8	31.95
Heteroptera	Gerridae	Aquarius	Aquarius paludum	101.772	36.6347
Heteroptera	Gerridae	Aquarius	Aquarius paludum	102.078	29.7464
Heteroptera	Aradidae	Aradus	Aradus compar	101.87	29.59
Heteroptera	Aradidae	Aradus	Aradus compar	102.6	32.58
Heteroptera	Aradidae	Aradus	Aradus holzschuhi	101.88	29.59
Heteroptera	Aradidae	Aradus	Aradus holzschuhi	102.54	32.79
Heteroptera	Aradidae	Aradus	Aradus mirabilis	95.26	29.14
Heteroptera	Miridae	Arbolygus	Arbolygus difficilis	95.33	29.33
Heteroptera	Miridae	Arbolygus	Arbolygus difficilis	101.01	30.03
Heteroptera	Miridae	Arbolygus	Arbolygus himalayicus	85.3	28.85
Heteroptera	Miridae	Arbolygus	Arbolygus himalayicus	94.82	30.27
Heteroptera	Miridae	Arbolygus	Arbolygus zhangi	85.3	28.85
Auchenorrhyncha	Delphacidae	Arcofaciella	Arcofaciella verrucosa	94.81	30.26
Auchenorrhyncha	Delphacidae	Arcofacies	Arcofacies ampelocalamus	103.52	34.78
Auchenorrhyncha	Delphacidae	Arcofacies	Arcofacies maculatipennis	104.2	33.02
Auchenorrhyncha	Cicadellidae	Arenoledra	Arenoledra nigrimaculata	99.08	27.36
Heteroptera	Pentatomidae	Arma	Arma chinensis	102.44	35.68
Heteroptera	Pentatomidae	Arma	Arma chinensis	100.02	36.45
Heteroptera	Pentatomidae	Arma	Arma ferruginea	99.08	27.36
Heteroptera	Pentatomidae	Arma	Arma ferruginea	101.75	29.95
Heteroptera	Pentatomidae	Arma	Arma ferruginea	98.93	32.06
Heteroptera	Pentatomidae	Arma	Arma maculata	100.17	27.09
Sternorrhyncha	Aphididae	Artemisaphis	Artemisaphis longicauda	79.73	33.38
Heteroptera	Pyrrhocoridae	Ascopus	Ascopus rufus	98.72	27.62
Sternorrhyncha	Diaspididae	Aspidiotus	Aspidiotus destructor	85.98	27.98
Sternorrhyncha	Diaspididae	Aspidiotus	Aspidiotus destructor	103.19	31.03
Sternorrhyncha	Aphididae	Aspidophorodon	Aspidophorodon obtusus	101.88	29.59
Heteroptera	Lygaeidae	Aspilocoryphus	Aspilocoryphus tibetus	85.25	28.88
Heteroptera	Lygaeidae	Aspilocoryphus	Aspilocoryphus tibetus	85.3	28.78
Heteroptera	Lygaeidae	Aspilocoryphus	Aspilocoryphus tibetus	99.76	29.12
Heteroptera	Lygaeidae	Aspilocoryphus	Aspilocoryphus tibetus	100.12	29.83
Heteroptera	Pentatomidae	Aspongopus	Aspongopus brunneus	95.26	29.14
Heteroptera	Pentatomidae	Aspongopus	Aspongopus chinensis	97.01	28.49
Heteroptera	Pentatomidae	Aspongopus	Aspongopus chinensis	95.26	29.14
Heteroptera	Pentatomidae	Aspongopus	Aspongopus nigriventris	95.26	29.14
Auchenorrhyncha	Cicadellidae	Assiringia	Assiringia tibeta	95.09	30.1
Sternorrhyncha	Cerococcidae	Asterococcus	Asterococcus muratae	85.3	28.78
Sternorrhyncha	Cerococcidae	Asterococcus	Asterococcus schimae	85.98	27.98
Sternorrhyncha	Cerococcidae	Asterococcus	Asterococcus yunnanensis	95.46	29.49
Sternorrhyncha	Cerococcidae	Asterococcus	Asterococcus yunnanensis	95.26	29.14
Auchenorrhyncha	Cicadellidae	Atkinsoniella	Atkinsoniella grahami	98.85	26.98
Auchenorrhyncha	Cicadellidae	Atkinsoniella	Atkinsoniella grahami	95.26	29.14
Auchenorrhyncha	Cicadellidae	Atkinsoniella	Atkinsoniella opponens	95.26	29.14
Auchenorrhyncha	Cicadellidae	Atkinsoniella	Atkinsoniella xanthonota	98.67	27.73
Auchenorrhyncha	Cixiidae	Atretus	Atretus nigronervatus	85.98	27.98
Auchenorrhyncha	Caliscelidae	Augilodes	Augilodes apicomacula	90.03	29.58
Auchenorrhyncha	Caliscelidae	Augilodes	Augilodes apicomacula	96.1	29.65
Auchenorrhyncha	Caliscelidae	Augilodes	Augilodes apicomacula	92.05	30.43
Auchenorrhyncha	Caliscelidae	Augilodes	Augilodes apicomacula	99.7	34.78
Auchenorrhyncha	Caliscelidae	Augilodes	Augilodes apicomacula	96.37	34.81
Auchenorrhyncha	Caliscelidae	Augilodes	Augilodes apicomacula	99.8	38.69
Sternorrhyncha	Diaspididae	Aulacaspis	Aulacaspis crawii	85.98	27.98
Sternorrhyncha	Diaspididae	Aulacaspis	Aulacaspis crawii	85.3	28.78
Sternorrhyncha	Diaspididae	Aulacaspis	Aulacaspis intermedius	95.37	29.67
Sternorrhyncha	Diaspididae	Aulacaspis	Aulacaspis rosae	89.16	27.76
Sternorrhyncha	Aphididae	Aulacorthum	Aulacorthum euphorbophagum	103.89	34.12
Sternorrhyncha	Aphididae	Aulacorthum	Aulacorthum solani	100.17	27.09
Auchenorrhyncha	Cicadidae	Auritibicen	Auritibicen atrofasciatus	100.17	27.09
Auchenorrhyncha	Cicadidae	Auritibicen	Auritibicen atrofasciatus	97.39	28.82
Auchenorrhyncha	Cicadidae	Auritibicen	Auritibicen atrofasciatus	101.75	29.95
Auchenorrhyncha	Cicadidae	Auritibicen	Auritibicen atrofasciatus	102.05	29.597
Auchenorrhyncha	Cicadidae	Auritibicen	Auritibicen curvatus	104.241	33.2544
Heteroptera	Cydnidae	Awthus	Awthus nigritus	85.98	27.98
Heteroptera	Cydnidae	Awthus	Awthus nigritus	86.03	28.51
Heteroptera	Cydnidae	Awthus	Awthus nigritus	85.3	28.78
Auchenorrhyncha	Cicadellidae	Ayubiana	Ayubiana digitatea	101.88	29.59
Auchenorrhyncha	Cicadellidae	Baaora	Baaora fusca	101.88	29.59
Sternorrhyncha	Triozidae	Bactericera	Bactericera aterokera	104.24	33.26
Sternorrhyncha	Triozidae	Bactericera	Bactericera aterokera	103.89	34.12
Sternorrhyncha	Triozidae	Bactericera	Bactericera decurticapta	103.89	34.12
Sternorrhyncha	Triozidae	Bactericera	Bactericera malleicapta	103.89	34.12
Sternorrhyncha	Triozidae	Bactericera	Bactericera zhaoi	97.02	28.5
Heteroptera	Pentatomidae	Bagrada	Bagrada pista	85.98	27.98
Heteroptera	Pentatomidae	Bagrada	Bagrada pista	90.71	29.41
Heteroptera	Pentatomidae	Bagrada	Bagrada pista	86.03	28.51
Auchenorrhyncha	Cercopidae	Baibarana	Baibarana carinilabrata	94.82	30.27
Auchenorrhyncha	Cercopidae	Baibarana	Baibarana carinilabrata	94.81	30.26
Auchenorrhyncha	Cicadellidae	Balclutha	Balclutha longa	94.36	29.63
Auchenorrhyncha	Cicadellidae	Balclutha	Balclutha tiaowena	97.84	29.67
Auchenorrhyncha	Cicadellidae	Balclutha	Balclutha tiaowena	94.85	29.5
Auchenorrhyncha	Cicadellidae	Balclutha	Balclutha tiaowena	94.36	29.63
Auchenorrhyncha	Cicadellidae	Balclutha	Balclutha tiaowena	96.38	31.45
Auchenorrhyncha	Cicadellidae	Balclutha	Balclutha tiaowena	92.72	29.26
Auchenorrhyncha	Cicadellidae	Balclutha	Balclutha tiaowena	95.77	29.84
Auchenorrhyncha	Cicadellidae	Balclutha	Balclutha uncinata	94.36	29.63
Auchenorrhyncha	Cicadellidae	Balclutha	Balclutha uncinata	101.75	29.95
Auchenorrhyncha	Delphacidae	Bambusiphaga	Bambusiphaga bakeri	99.55	29.13
Auchenorrhyncha	Delphacidae	Bambusiphaga	Bambusiphaga bakeri	100.69	30.82
Auchenorrhyncha	Delphacidae	Bambusiphaga	Bambusiphaga bakeri	103.38	34.73
Auchenorrhyncha	Delphacidae	Bambusiphaga	Bambusiphaga furca	96.73	33.74
Auchenorrhyncha	Delphacidae	Bambusiphaga	Bambusiphaga furca	103.16	34.13
Auchenorrhyncha	Delphacidae	Bambusiphaga	Bambusiphaga huangi	101.15	30.93
Auchenorrhyncha	Delphacidae	Bambusiphaga	Bambusiphaga huangi	102.45	31.23
Auchenorrhyncha	Delphacidae	Bambusiphaga	Bambusiphaga huangi	102.44	35.06
Auchenorrhyncha	Delphacidae	Bambusiphaga	Bambusiphaga lacticolorata	101.57	34.48
Auchenorrhyncha	Delphacidae	Bambusiphaga	Bambusiphaga lacticolorata	103.52	34.78
Auchenorrhyncha	Delphacidae	Bambusiphaga	Bambusiphaga maculata	101.75	30.78
Auchenorrhyncha	Delphacidae	Bambusiphaga	Bambusiphaga nigropunctata	104.2	33.02
Auchenorrhyncha	Delphacidae	Bambusiphaga	Bambusiphaga wangmoensis	100.69	30.82
Auchenorrhyncha	Delphacidae	Bambusiphaga	Bambusiphaga wangmoensis	100.25	30.95
Auchenorrhyncha	Delphacidae	Bambusiphaga	Bambusiphaga wangmoensis	103.52	34.78
Auchenorrhyncha	Cicadellidae	Batracomorphus	Batracomorphus indicus	98.63	28.54
Auchenorrhyncha	Cicadellidae	Batracomorphus	Batracomorphus indicus	99.35	29.83
Auchenorrhyncha	Cicadellidae	Batracomorphus	Batracomorphus paradentatus	99.01	29.77
Auchenorrhyncha	Delphacidae	Belocera	Belocera fuscifrons	103.35	33.67
Auchenorrhyncha	Delphacidae	Belocera	Belocera lanpingensis	102.44	35.06
Auchenorrhyncha	Delphacidae	Belocera	Belocera nigrinotalis	101.56	34.13
Auchenorrhyncha	Delphacidae	Belocera	Belocera sinensis	103.52	34.78
Heteroptera	Miridae	Bertsa	Bertsa lankana	95.26	29.14
Auchenorrhyncha	Cixiidae	Betacixius	Betacixius euterpe	100.86	28.41
Auchenorrhyncha	Cixiidae	Betacixius	Betacixius euterpe	99.81	28.75
Auchenorrhyncha	Cixiidae	Betacixius	Betacixius euterpe	100.12	29.83
Auchenorrhyncha	Cixiidae	Betacixius	Betacixius euterpe	100.25	30.95
Auchenorrhyncha	Cixiidae	Betacixius	Betacixius euterpe	101.44	31.63
Auchenorrhyncha	Cixiidae	Betacixius	Betacixius euterpe	102.63	34.49
Auchenorrhyncha	Cixiidae	Betacixius	Betacixius euterpe	99.64	35.51
Auchenorrhyncha	Cixiidae	Betacixius	Betacixius euterpe	97.3	36.25
Auchenorrhyncha	Cixiidae	Betacixius	Betacixius flagellihamus	98.62	28.01
Auchenorrhyncha	Cixiidae	Betacixius	Betacixius flagellihamus	101.44	31.63
Auchenorrhyncha	Cixiidae	Betacixius	Betacixius maculosus	102.03	29.22
Auchenorrhyncha	Cixiidae	Betacixius	Betacixius maculosus	101.05	30.64
Auchenorrhyncha	Cixiidae	Betacixius	Betacixius nigromarginalis	100.28	28.67
Auchenorrhyncha	Cixiidae	Betacixius	Betacixius nigromarginalis	99.72	29.1
Auchenorrhyncha	Cixiidae	Betacixius	Betacixius nigromarginalis	102.03	29.18
Auchenorrhyncha	Cixiidae	Betacixius	Betacixius nigromarginalis	95	29.33
Auchenorrhyncha	Cixiidae	Betacixius	Betacixius nigromarginalis	91.15	29.61
Auchenorrhyncha	Cixiidae	Betacixius	Betacixius nigromarginalis	98.93	32.02
Auchenorrhyncha	Cixiidae	Betacixius	Betacixius nigromarginalis	98.46	37.84
Auchenorrhyncha	Cixiidae	Betacixius	Betacixius nigromarginalis	99.62	38.05
Auchenorrhyncha	Cixiidae	Betacixius	Betacixius nigromarginalis	90.25	38.69
Auchenorrhyncha	Cixiidae	Betacixius	Betacixius nigromarginalis	99.8	38.69
Sternorrhyncha	Aphididae	Betulaphis	Betulaphis pelei	91.73	29.83
Sternorrhyncha	Aphididae	Betulaphis	Betulaphis quadrituberculata	101.62	37.38
Heteroptera	Reduviidae	Biaticus	Biaticus flavus	85.98	27.98
Heteroptera	Reduviidae	Biaticus	Biaticus flavus	86.03	28.51
Heteroptera	Anthocoridae	Bilia	Bilia esakii	101.89	30.88
Auchenorrhyncha	Cicadellidae	Bothrogonia	Bothrogonia curvata	101.96	30
Auchenorrhyncha	Cicadellidae	Bothrogonia	Bothrogonia ferruginea	95.26	29.14
Auchenorrhyncha	Cicadellidae	Bothrogonia	Bothrogonia ferruginea	97.39	28.82
Auchenorrhyncha	Cicadellidae	Bothrogonia	Bothrogonia tibetana	97.02	28.5
Auchenorrhyncha	Cicadellidae	Bothrogonia	Bothrogonia tibetana	97.46	28.66
Auchenorrhyncha	Cicadellidae	Bothrogonia	Bothrogonia tibetana	95.1746	29.2219
Auchenorrhyncha	Cicadellidae	Bothrogonia	Bothrogonia tongmaiana	94.55	29.47
Auchenorrhyncha	Cicadellidae	Bothrogonia	Bothrogonia tongmaiana	100.083	27.1763
Auchenorrhyncha	Cicadellidae	Bothrogonia	Bothrogonia tortilla	95.33	29.33
Sternorrhyncha	Aphididae	Brachycaudus (Acaudus)	Brachycaudus (Acaudus) malvae	95.77	29.86
Sternorrhyncha	Aphididae	Brachycaudus (Acaudus)	Brachycaudus (Acaudus) malvae	95.34	30.01
Sternorrhyncha	Pseudococcidae	Brevennia	Brevennia rehi	89.84	29.23
Auchenorrhyncha	Cicadellidae	Bundera	Bundera emeiana	101.88	29.59
Auchenorrhyncha	Cicadellidae	Bundera	Bundera maculata	95.33	29.33
Auchenorrhyncha	Cicadellidae	Bundera	Bundera venata	95.26	29.14
Auchenorrhyncha	Flatidae	Byllis	Byllis subgranulata	85.3	28.78
Sternorrhyncha	Psyllidae	Cacopsylla	Cacopsylla abhippophaes	87.12	28.66
Sternorrhyncha	Psyllidae	Cacopsylla	Cacopsylla acerirubera	95.35	30.26
Sternorrhyncha	Psyllidae	Cacopsylla	Cacopsylla acerirubera	102.52	35.2
Sternorrhyncha	Psyllidae	Cacopsylla	Cacopsylla atericaudae	102.03	29.86
Sternorrhyncha	Psyllidae	Cacopsylla	Cacopsylla atericaudae	101.53	30.32
Sternorrhyncha	Psyllidae	Cacopsylla	Cacopsylla atericaudae	101.87	29.59
Sternorrhyncha	Psyllidae	Cacopsylla	Cacopsylla aurantisalicis	103.89	34.12
Sternorrhyncha	Psyllidae	Cacopsylla	Cacopsylla babylonica	99.7	27.83
Sternorrhyncha	Psyllidae	Cacopsylla	Cacopsylla bomihippophaes	95.78	29.85
Sternorrhyncha	Psyllidae	Cacopsylla	Cacopsylla bomihippophaes	95.35	30.26
Sternorrhyncha	Psyllidae	Cacopsylla	Cacopsylla brevipunctata	103.89	34.12
Sternorrhyncha	Psyllidae	Cacopsylla	Cacopsylla breviverticis	103.66	33.31
Sternorrhyncha	Psyllidae	Cacopsylla	Cacopsylla campylodroma	102.54	32.79
Sternorrhyncha	Psyllidae	Cacopsylla	Cacopsylla citrinimaculata	103.89	34.12
Sternorrhyncha	Psyllidae	Cacopsylla	Cacopsylla curtiantenna	103.16	34.61
Sternorrhyncha	Psyllidae	Cacopsylla	Cacopsylla dolichogena	103.89	34.12
Sternorrhyncha	Psyllidae	Cacopsylla	Cacopsylla flavisalicis	103.66	33.31
Sternorrhyncha	Psyllidae	Cacopsylla	Cacopsylla flexicaudata	99.72	27.83
Sternorrhyncha	Psyllidae	Cacopsylla	Cacopsylla fluctimaculata	103.66	33.31
Sternorrhyncha	Psyllidae	Cacopsylla	Cacopsylla fluctimaculata	103.89	34.12
Sternorrhyncha	Psyllidae	Cacopsylla	Cacopsylla fluctimaculata	103.16	34.61
Sternorrhyncha	Psyllidae	Cacopsylla	Cacopsylla foliprominens	103.35	34.69
Sternorrhyncha	Psyllidae	Cacopsylla	Cacopsylla forcipisalicis	103.66	33.31
Sternorrhyncha	Psyllidae	Cacopsylla	Cacopsylla gansalicis	103.35	34.69
Sternorrhyncha	Psyllidae	Cacopsylla	Cacopsylla gracilenta	103.66	33.31
Sternorrhyncha	Psyllidae	Cacopsylla	Cacopsylla gracilenta	103.89	34.12
Sternorrhyncha	Psyllidae	Cacopsylla	Cacopsylla gracilenta	103.51	34.59
Sternorrhyncha	Psyllidae	Cacopsylla	Cacopsylla gracilenta	103.16	34.61
Sternorrhyncha	Psyllidae	Cacopsylla	Cacopsylla gracilenta	103.35	34.69
Sternorrhyncha	Psyllidae	Cacopsylla	Cacopsylla hui	87.12	28.66
Sternorrhyncha	Psyllidae	Cacopsylla	Cacopsylla laricola	103.51	34.59
Sternorrhyncha	Psyllidae	Cacopsylla	Cacopsylla longicornis	101.88	29.59
Sternorrhyncha	Psyllidae	Cacopsylla	Cacopsylla longicornis	102.98	30.88
Sternorrhyncha	Psyllidae	Cacopsylla	Cacopsylla longicornis	101.87	29.59
Sternorrhyncha	Psyllidae	Cacopsylla	Cacopsylla loriformis	103.89	34.12
Sternorrhyncha	Psyllidae	Cacopsylla	Cacopsylla namjagbarwana	94.58	29.25
Sternorrhyncha	Psyllidae	Cacopsylla	Cacopsylla nyingchisalicis	94.08	29.73
Sternorrhyncha	Psyllidae	Cacopsylla	Cacopsylla oculata	94.73	29.73
Sternorrhyncha	Psyllidae	Cacopsylla	Cacopsylla oculata	95.78	29.85
Sternorrhyncha	Psyllidae	Cacopsylla	Cacopsylla oculata	95.35	30.26
Sternorrhyncha	Psyllidae	Cacopsylla	Cacopsylla oculata	103.66	33.31
Sternorrhyncha	Psyllidae	Cacopsylla	Cacopsylla oculata	103.89	34.12
Sternorrhyncha	Psyllidae	Cacopsylla	Cacopsylla oculata	103.35	34.69
Sternorrhyncha	Psyllidae	Cacopsylla	Cacopsylla oculata	103.93	33.24
Sternorrhyncha	Psyllidae	Cacopsylla	Cacopsylla oculata	103.52	34.78
Sternorrhyncha	Psyllidae	Cacopsylla	Cacopsylla palaris	101.88	29.59
Sternorrhyncha	Psyllidae	Cacopsylla	Cacopsylla palaris	102.98	30.88
Sternorrhyncha	Psyllidae	Cacopsylla	Cacopsylla prona	103.66	33.31
Sternorrhyncha	Psyllidae	Cacopsylla	Cacopsylla prona	103.89	34.12
Sternorrhyncha	Psyllidae	Cacopsylla	Cacopsylla prona	103.51	34.59
Sternorrhyncha	Psyllidae	Cacopsylla	Cacopsylla prona	103.16	34.61
Sternorrhyncha	Psyllidae	Cacopsylla	Cacopsylla prona	103.35	34.69
Sternorrhyncha	Psyllidae	Cacopsylla	Cacopsylla prona	103.16	34.6
Sternorrhyncha	Psyllidae	Cacopsylla	Cacopsylla prona	103.52	34.78
Sternorrhyncha	Psyllidae	Cacopsylla	Cacopsylla quadratisalicis	103.66	33.31
Sternorrhyncha	Psyllidae	Cacopsylla	Cacopsylla rhombiani	103.66	33.31
Sternorrhyncha	Psyllidae	Cacopsylla	Cacopsylla septentrionalis	104.24	33.26
Sternorrhyncha	Psyllidae	Cacopsylla	Cacopsylla septentrionalis	103.58	35
Sternorrhyncha	Psyllidae	Cacopsylla	Cacopsylla septentrionalis	103.89	34.12
Sternorrhyncha	Psyllidae	Cacopsylla	Cacopsylla serpentina	103.66	33.31
Sternorrhyncha	Psyllidae	Cacopsylla	Cacopsylla sinualisalicis	103.89	34.12
Sternorrhyncha	Psyllidae	Cacopsylla	Cacopsylla styloidea	103.89	34.12
Sternorrhyncha	Psyllidae	Cacopsylla	Cacopsylla tewoensis	103.89	34.12
Sternorrhyncha	Psyllidae	Cacopsylla	Cacopsylla thibetihippophaes	91.77	29.23
Sternorrhyncha	Psyllidae	Cacopsylla	Cacopsylla tingriana	87.12	28.66
Sternorrhyncha	Psyllidae	Cacopsylla	Cacopsylla vulgahippophaes	91.78	29.16
Sternorrhyncha	Psyllidae	Cacopsylla	Cacopsylla wangi	101.88	29.59
Sternorrhyncha	Psyllidae	Cacopsylla	Cacopsylla xibuensis	103.66	33.31
Sternorrhyncha	Psyllidae	Cacopsylla	Cacopsylla xibuensis	103.89	34.12
Sternorrhyncha	Psyllidae	Cacopsylla	Cacopsylla xibuensis	103.51	34.59
Sternorrhyncha	Psyllidae	Cacopsylla	Cacopsylla zanghippophaes	91.77	29.23
Sternorrhyncha	Psyllidae	Cacopsylla	Cacopsylla zanghippophaes	95.78	29.85
Sternorrhyncha	Psyllidae	Cacopsylla	Cacopsylla zhangi	101.88	29.59
Sternorrhyncha	Psyllidae	Cacopsylla	Cacopsylla zhangi	101.53	30.32
Heteroptera	Pentatomidae	Cahara	Cahara tibetana	97.01	28.49
Heteroptera	Pentatomidae	Cahara	Cahara tibetana	86.03	28.51
Heteroptera	Pentatomidae	Cahara	Cahara tibetana	95.26	29.14
Heteroptera	Pentatomidae	Cahara	Cahara tibetana	94.81	30.26
Heteroptera	Pentatomidae	Cahara	Cahara tibetana	95.34	30.01
Heteroptera	Saldidae	Calacanthia	Calacanthia angulosa	83.45	30.48
Heteroptera	Saldidae	Calacanthia	Calacanthia angulosa	86.03	28.51
Heteroptera	Saldidae	Calacanthia	Calacanthia angulosa	98.54	29.5
Heteroptera	Saldidae	Calacanthia	Calacanthia angulosa	90.68	29.01
Heteroptera	Saldidae	Calacanthia	Calacanthia angulosa	89.45	36.33
Heteroptera	Saldidae	Calacanthia	Calacanthia angulosa	86.98	28.47
Heteroptera	Saldidae	Calacanthia	Calacanthia angulosa	100.12	29.83
Heteroptera	Saldidae	Calacanthia	Calacanthia angulosa	90.48	34.8
Heteroptera	Saldidae	Calacanthia	Calacanthia angulosa	92.82	35.73
Heteroptera	Saldidae	Calacanthia	Calacanthia angulosa	90.63	35.92
Heteroptera	Saldidae	Calacanthia	Calacanthia grandis	101.96	30
Heteroptera	Saldidae	Calacanthia	Calacanthia grandis	101.93	30.85
Heteroptera	Saldidae	Calacanthia	Calacanthia grandis	102.69	31.47
Heteroptera	Saldidae	Calacanthia	Calacanthia sichuanicus	100.17	29.42
Heteroptera	Saldidae	Calacanthia	Calacanthia sichuanicus	99.2	31.92
Auchenorrhyncha	Caliscelidae	Caliscelis (Bambula)	Caliscelis (Bambula) affinis	90.25	38.57
Auchenorrhyncha	Caliscelidae	Caliscelis (Bambula)	Caliscelis (Bambula) rhabdocladis	99.96	27.16
Auchenorrhyncha	Caliscelidae	Caliscelis (Bambula)	Caliscelis (Bambula) rhabdocladis	101.77	31.52
Auchenorrhyncha	Caliscelidae	Caliscelis (Bambula)	Caliscelis (Bambula) rhabdocladis	100.18	32.33
Sternorrhyncha	Aphididae	Callipterinella	Callipterinella calliptera	102.02	35.52
Sternorrhyncha	Aphididae	Callipterinella	Callipterinella calliptera	101.62	37.38
Auchenorrhyncha	Cicadellidae	Calodia	Calodia lii	94.55	29.47
Auchenorrhyncha	Cicadellidae	Calodia	Calodia lii	95.77	29.86
Heteroptera	Alydidae	Camptopus	Camptopus tragacanthae	79.66	31.57
Heteroptera	Oxycarenidae	Camptotelus	Camptotelus parallelus	95.66	29.43
Heteroptera	Oxycarenidae	Camptotelus	Camptotelus parallelus	98.71	29.73
Sternorrhyncha	Aphididae	Capitophorus	Capitophorus elaeagni	96.42	36.47
Sternorrhyncha	Aphididae	Capitophorus	Capitophorus hippophaes	101.69	36.93
Sternorrhyncha	Aphididae	Capitophorus	Capitophorus rhamnoides	94.93	36.41
Sternorrhyncha	Aphididae	Capitophorus	Capitophorus rhamnoides	101.26	36.68
Heteroptera	Pentatomidae	Carbula	Carbula crassiventris	94.81	30.26
Heteroptera	Pentatomidae	Carbula	Carbula crassiventris	96.48	30.91
Heteroptera	Pentatomidae	Carbula	Carbula crassiventris	95.26	29.14
Heteroptera	Pentatomidae	Carbula	Carbula crassiventris	94.61	29.49
Heteroptera	Pentatomidae	Carbula	Carbula crassiventris	97.39	28.82
Heteroptera	Pentatomidae	Carbula	Carbula crassiventris	95.34	30.01
Heteroptera	Pentatomidae	Carbula	Carbula indica	89.16	27.76
Heteroptera	Pentatomidae	Carbula	Carbula indica	86.03	28.51
Heteroptera	Pentatomidae	Carbula	Carbula indica	85.3	28.78
Heteroptera	Pentatomidae	Carbula	Carbula indica	95.34	30.01
Heteroptera	Pentatomidae	Carbula	Carbula maculata	102.75	30.67
Heteroptera	Pentatomidae	Carbula	Carbula maculata	102.45	30.69
Heteroptera	Pentatomidae	Carbula	Carbula maculata	102.36	31
Heteroptera	Pentatomidae	Carbula	Carbula maculata	103.16	31.43
Heteroptera	Pentatomidae	Carbula	Carbula maculata	102.21	31.91
Heteroptera	Pentatomidae	Carbula	Carbula maculata	102.96	33.58
Heteroptera	Pentatomidae	Carbula	Carbula maculata	98.63	28.54
Heteroptera	Pentatomidae	Carbula	Carbula maculata	103.19	31.03
Heteroptera	Pentatomidae	Carbula	Carbula obtusangula	103.19	31.03
Heteroptera	Pentatomidae	Carbula	Carbula obtusangula	102.6	32.58
Heteroptera	Pentatomidae	Carbula	Carbula obtusangula	101.87	29.59
Heteroptera	Pentatomidae	Carbula	Carbula obtusangula	102.44	35.68
Heteroptera	Pentatomidae	Carbula	Carbula putoni	95.77	29.84
Heteroptera	Pentatomidae	Carbula	Carbula sinica	103.19	31.03
Heteroptera	Pentatomidae	Carbula	Carbula sinica	103.93	33.24
Heteroptera	Rhyparochromidae	Caridops	Caridops pseudamistus	102.07	29.6
Auchenorrhyncha	Delphacidae	Carinodelphax	Carinodelphax carinatus	101.15	30.93
Auchenorrhyncha	Delphacidae	Carinodelphax	Carinodelphax carinatus	102.45	31.23
Auchenorrhyncha	Delphacidae	Carinodelphax	Carinodelphax carinatus	101.05	33.52
Auchenorrhyncha	Delphacidae	Carinodelphax	Carinodelphax carinatus	102.9	33.68
Auchenorrhyncha	Delphacidae	Carinofrons	Carinofrons maculatipennis	100.17	27.09
Auchenorrhyncha	Delphacidae	Carinofrons	Carinofrons maculatipennis	98.46	30.26
Auchenorrhyncha	Delphacidae	Carinofrons	Carinofrons maculatipennis	102.5	31.11
Auchenorrhyncha	Delphacidae	Carinofrons	Carinofrons maculatipennis	102.45	31.15
Auchenorrhyncha	Achilidae	Caristianus	Caristianus ziyangensis	102.09	29.76
Heteroptera	Miridae	Castanopsides	Castanopsides dasypterus	100.22	29.99
Heteroptera	Miridae	Castanopsides	Castanopsides dasypterus	95.35	30.26
Heteroptera	Miridae	Castanopsides	Castanopsides dasypterus	94.81	30.26
Heteroptera	Miridae	Castanopsides	Castanopsides potanini	102.71	30.69
Auchenorrhyncha	Achilidae	Catonidia	Catonidia tibetensis	99.35	29.8
Sternorrhyncha	Aphididae	Cavariella	Cavariella aquatica	89	36.65
Sternorrhyncha	Aphididae	Cavariella	Cavariella lhasana	89.15	27.72
Sternorrhyncha	Aphididae	Cavariella	Cavariella lhasana	90.38	28.8
Sternorrhyncha	Aphididae	Cavariella	Cavariella lhasana	85.3	29.2
Sternorrhyncha	Aphididae	Cavariella	Cavariella lhasana	84.03	29.77
Sternorrhyncha	Aphididae	Cavariella	Cavariella lhasana	90.55	30.08
Sternorrhyncha	Aphididae	Cavariella	Cavariella salicicola	96.42	36.47
Sternorrhyncha	Aphididae	Cavariella	Cavariella salicicola	100.99	36.9
Heteroptera	Blissidae	Cavelerius	Cavelerius excavatus	95.18	29.24
Auchenorrhyncha	Issidae	Celyphoma	Celyphoma gansua	99.8	38.69
Auchenorrhyncha	Delphacidae	Cemus	Cemus changchias	102.33	32.64
Auchenorrhyncha	Delphacidae	Cemus	Cemus nigromaculosus	102.58	30.98
Auchenorrhyncha	Delphacidae	Cemus	Cemus nigromaculosus	102.9	33.68
Auchenorrhyncha	Delphacidae	Cemus	Cemus nigromaculosus	101.12	34.2
Auchenorrhyncha	Delphacidae	Cemus	Cemus nigropunctatus	101.38	27.68
Auchenorrhyncha	Delphacidae	Cemus	Cemus sauteri	101.38	27.68
Auchenorrhyncha	Delphacidae	Cemus	Cemus sauteri	102.44	35.06
Auchenorrhyncha	Issidae	Ceratogergithus	Ceratogergithus chelatus	100.12	29.83
Auchenorrhyncha	Issidae	Ceratogergithus	Ceratogergithus chelatus	101.15	30.93
Sternorrhyncha	Aphididae	Ceratovacuna	Ceratovacuna imperata	95.18	29.24
Sternorrhyncha	Aphididae	Ceratovacuna	Ceratovacuna imperata	95.33	29.33
Sternorrhyncha	Aphididae	Ceratovacuna	Ceratovacuna lanigera	95.18	29.24
Sternorrhyncha	Coccidae	Ceroplastes	Ceroplastes pseudoceriferus	85.98	27.98
Sternorrhyncha	Coccidae	Ceroplastes	Ceroplastes pseudoceriferus	85.3	28.78
Sternorrhyncha	Coccidae	Ceroplastes	Ceroplastes rubens	85.98	27.98
Sternorrhyncha	Coccidae	Ceroplastes	Ceroplastes rubens	85.3	28.78
Auchenorrhyncha	Flatidae	Cerynia	Cerynia parnassioides	99.96	29.48
Sternorrhyncha	Pseudococcidae	Chaetococcus	Chaetococcus bambusae	85.3	28.78
Sternorrhyncha	Aphididae	Chaetomyzus	Chaetomyzus rhododendrophila	100.17	27.09
Auchenorrhyncha	Delphacidae	Changeondelphax	Changeondelphax velitchkovskyi	101.16	36.58
Auchenorrhyncha	Cicadellidae	Changwhania	Changwhania biglumis	95.26	29.14
Heteroptera	Miridae	Charagochilus	Charagochilus angusticollis	102.71	30.69
Heteroptera	Miridae	Charagochilus	Charagochilus angusticollis	101.89	30.88
Heteroptera	Miridae	Charagochilus	Charagochilus angusticollis	102.07	31.49
Heteroptera	Miridae	Charagochilus	Charagochilus angusticollis	102.21	31.91
Heteroptera	Malcidae	Chauliops	Chauliops fallax	99.08	27.36
Heteroptera	Malcidae	Chauliops	Chauliops fallax	99.3	28.24
Heteroptera	Malcidae	Chauliops	Chauliops fallax	95.26	29.14
Heteroptera	Malcidae	Chauliops	Chauliops fallax	103.19	31.03
Heteroptera	Miridae	Cheilocapsus	Cheilocapsus thibetanus	101.89	30.88
Heteroptera	Reduviidae	Chelocoris	Chelocoris tibeticus	98.93	32.06
Heteroptera	Reduviidae	Chelocoris	Chelocoris tibeticus	98.22	31.51
Heteroptera	Reduviidae	Chelocoris	Chelocoris yangi	99.08	27.36
Heteroptera	Reduviidae	Chelocoris	Chelocoris yangi	99.89	29.08
Heteroptera	Reduviidae	Chelocoris	Chelocoris yunnanus	99.85	28.74
Heteroptera	Miridae	Chilocrates	Chilocrates chelonia	90.74	29.35
Heteroptera	Miridae	Chilocrates	Chilocrates patulus	85.98	28.16
Heteroptera	Miridae	Chilocrates	Chilocrates patulus	94.81	30.26
Heteroptera	Miridae	Chilocrates	Chilocrates patulus	103.14	31.14
Heteroptera	Miridae	Chilocrates	Chilocrates patulus	95.26	29.14
Heteroptera	Saldidae	Chiloxanthus	Chiloxanthus kozlovi	98.54	29.5
Heteroptera	Saldidae	Chiloxanthus	Chiloxanthus kozlovi	89.45	36.33
Auchenorrhyncha	Cicadellidae	Chinaocerus	Chinaocerus kangdingensis	101.96	30
Auchenorrhyncha	Cicadellidae	Chinaocerus	Chinaocerus shii	101.01	30.03
Sternorrhyncha	Diaspididae	Chionaspis	Chionaspis salisis	90.53	30.09
Sternorrhyncha	Diaspididae	Chionaspis	Chionaspis salisis	89.16	27.76
Sternorrhyncha	Diaspididae	Chionaspis	Chionaspis salisis	85.3	28.78
Auchenorrhyncha	Delphacidae	Chloriona	Chloriona alaica	98.85	26.98
Auchenorrhyncha	Delphacidae	Chloriona	Chloriona unicolor	94.51	39.01
Auchenorrhyncha	Membracidae	Choucentrus	Choucentrus sinensis	95.38	29.58
Sternorrhyncha	Triozidae	Chouitrioza	Chouitrioza sinica	101.96	30
Auchenorrhyncha	Issidae	Choutagus	Choutagus longicephalus	99.96	27.16
Auchenorrhyncha	Issidae	Choutagus	Choutagus longicephalus	98.77	27.59
Auchenorrhyncha	Issidae	Choutagus	Choutagus longicephalus	100.12	29.83
Auchenorrhyncha	Issidae	Choutagus	Choutagus longicephalus	102.9	31.09
Auchenorrhyncha	Issidae	Choutagus	Choutagus longicephalus	99.76	32.14
Heteroptera	Pentatomidae	Chrysocois	Chrysocois grandis	95.26	29.14
Sternorrhyncha	Diaspididae	Chrysomphalus	Chrysomphalus aonidum	85.98	27.98
Sternorrhyncha	Diaspididae	Chrysomphalus	Chrysomphalus aonidum	85.3	28.78
Auchenorrhyncha	Cicadellidae	Chudania	Chudania delecta	85.98	27.98
Auchenorrhyncha	Cicadellidae	Chudania	Chudania nigridorsalis	103.66	33.31
Auchenorrhyncha	Cicadellidae	Chudania	Chudania nigridorsalis	104.24	33.26
Auchenorrhyncha	Cicadellidae	Chudania	Chudania tibeta	95.09	30.1
Auchenorrhyncha	Cicadidae	Cicadatra	Cicadatra hei	100.33	28.5549
Auchenorrhyncha	Cicadellidae	Cicadella	Cicadella viridi	98.71	29.73
Auchenorrhyncha	Cicadellidae	Cicadella	Cicadella viridi	97.34	30.71
Auchenorrhyncha	Cicadellidae	Cicadella	Cicadella viridi	94.81	30.26
Auchenorrhyncha	Cicadellidae	Cicadella	Cicadella viridi	103.44	32.63
Auchenorrhyncha	Cicadellidae	Cicadella	Cicadella viridi	104.24	33.26
Auchenorrhyncha	Cicadellidae	Cicadella	Cicadella viridi	101.15	30.93
Auchenorrhyncha	Cicadidae	Cicadetta	Cicadetta chaharensis	95.26	29.14
Auchenorrhyncha	Cicadidae	Cicadetta	Cicadetta chaharensis	94.16	29.24
Auchenorrhyncha	Cicadidae	Cicadetta	Cicadetta chaharensis	95.77	29.84
Sternorrhyncha	Aphididae	Cinara	Cinara alba	95.33	29.33
Sternorrhyncha	Aphididae	Cinara	Cinara alba	94.9	29.5
Sternorrhyncha	Aphididae	Cinara	Cinara alba	101.89	30.88
Sternorrhyncha	Aphididae	Cinara	Cinara alba	102.22	31.9
Sternorrhyncha	Aphididae	Cinara	Cinara alba	101.96	36.84
Sternorrhyncha	Aphididae	Cinara	Cinara costata	94.36	29.64
Sternorrhyncha	Aphididae	Cinara	Cinara costata	93.25	29.89
Sternorrhyncha	Aphididae	Cinara	Cinara cuneomaculata	102.22	31.9
Sternorrhyncha	Aphididae	Cinara	Cinara laricis	93.25	29.89
Sternorrhyncha	Aphididae	Cinara	Cinara laricis	101.89	30.88
Sternorrhyncha	Aphididae	Cinara	Cinara orientalis	100.15	36.93
Sternorrhyncha	Aphididae	Cinara	Cinara paxilla	85.33	28.39
Sternorrhyncha	Aphididae	Cinara	Cinara paxilla	87.24	29.29
Sternorrhyncha	Aphididae	Cinara	Cinara piceae	101.89	30.88
Sternorrhyncha	Aphididae	Cinara	Cinara piceae	102.06	31.48
Sternorrhyncha	Aphididae	Cinara	Cinara piceae	98.22	31.5
Sternorrhyncha	Aphididae	Cinara	Cinara pinea	97.47	28.66
Sternorrhyncha	Aphididae	Cinara	Cinara pinea	94.36	29.64
Sternorrhyncha	Aphididae	Cinara	Cinara plurisensoriata	95.67	29.44
Sternorrhyncha	Aphididae	Cinara	Cinara subapicula	85.3	28.85
Sternorrhyncha	Aphididae	Cinara	Cinara tibetapini	85.33	28.39
Sternorrhyncha	Aphididae	Cinara	Cinara tibetapini	85.25	28.88
Auchenorrhyncha	Tropiduchidae	Cixiopsis	Cixiopsis punctatus	99.96	27.16
Auchenorrhyncha	Tropiduchidae	Cixiopsis	Cixiopsis punctatus	98.62	28.01
Auchenorrhyncha	Tropiduchidae	Cixiopsis	Cixiopsis punctatus	87.77	29.16
Auchenorrhyncha	Tropiduchidae	Cixiopsis	Cixiopsis punctatus	89.16	27.76
Auchenorrhyncha	Tropiduchidae	Cixiopsis	Cixiopsis punctatus	95.26	29.14
Auchenorrhyncha	Cixiidae	Cixius	Cixius beibengensis	95.18	29.24
Auchenorrhyncha	Cixiidae	Cixius	Cixius capillatus	99.84	27.85
Auchenorrhyncha	Cixiidae	Cixius	Cixius discretus	101.8	34.9333
Auchenorrhyncha	Cixiidae	Cixius	Cixius hsui	101.38	27.68
Auchenorrhyncha	Cixiidae	Cixius	Cixius leei	100.28	28.72
Auchenorrhyncha	Cixiidae	Cixius	Cixius pilosellus	100.86	28.41
Auchenorrhyncha	Cixiidae	Cixius	Cixius pilosellus	101.15	30.93
Auchenorrhyncha	Cixiidae	Cixius	Cixius tsuifenghuenis	100.11	31.46
Auchenorrhyncha	Cixiidae	Cixius	Cixius tsuifenghuenis	101.05	33.52
Auchenorrhyncha	Cixiidae	Cixius	Cixius velox	99.84	27.85
Auchenorrhyncha	Cixiidae	Cixius	Cixius velox	99	28.37
Auchenorrhyncha	Cixiidae	Cixius	Cixius velox	99.55	29.12
Auchenorrhyncha	Cixiidae	Cixius	Cixius velox	99.8	38.69
Auchenorrhyncha	Cixiidae	Cixius	Cixius yigongensis	94.82	30.27
Heteroptera	Coreidae	Cletus	Cletus punctiger	85.98	27.98
Heteroptera	Coreidae	Cletus	Cletus punctiger	95.37	29.67
Heteroptera	Coreidae	Cletus	Cletus punctulatus	85.98	27.98
Heteroptera	Coreidae	Cletus	Cletus punctulatus	86.03	28.51
Heteroptera	Coreidae	Cletus	Cletus punctulatus	97.39	28.82
Heteroptera	Coreidae	Cletus	Cletus punctulatus	94.81	30.26
Heteroptera	Coreidae	Cletus	Cletus punctulatus	97.01	28.49
Heteroptera	Coreidae	Cletus	Cletus punctulatus	94.16	29.24
Heteroptera	Coreidae	Cletus	Cletus punctulatus	85.3	28.78
Heteroptera	Coreidae	Cletus	Cletus signatus	99.9	27.41
Heteroptera	Coreidae	Cletus	Cletus signatus	99.08	27.36
Heteroptera	Coreidae	Cletus	Cletus signatus	103.19	31.03
Heteroptera	Reduviidae	Cnizocoris	Cnizocoris davidi	100.88	29.78
Heteroptera	Reduviidae	Cnizocoris	Cnizocoris dimorphus	104.24	33.26
Heteroptera	Reduviidae	Cnizocoris	Cnizocoris obvius	97.47	28.66
Heteroptera	Reduviidae	Cnizocoris	Cnizocoris obvius	97.47	28.67
Heteroptera	Reduviidae	Cnizocoris	Cnizocoris similis	103.19	31.03
Heteroptera	Reduviidae	Cnizocoris	Cnizocoris sinensis	102.44	35.68
Sternorrhyncha	Coccidae	Coccus	Coccus hesperidum	85.98	27.98
Sternorrhyncha	Coccidae	Coccus	Coccus hesperidum	89.16	27.76
Sternorrhyncha	Coccidae	Coccus	Coccus hesperidum	85.3	28.78
Auchenorrhyncha	Cicadellidae	Coelidia	Coelidia indicus	100.95	31.09
Auchenorrhyncha	Cicadellidae	Coelidia	Coelidia pauperculus	95.26	29.14
Auchenorrhyncha	Cicadellidae	Coelidia	Coelidia pauperculus	85.3	28.78
Auchenorrhyncha	Cicadellidae	Cofana	Cofana spectra	95.26	29.14
Auchenorrhyncha	Cicadellidae	Cofana	Cofana spectra	97.34	30.71
Auchenorrhyncha	Cicadellidae	Cofana	Cofana spectra	94.81	30.26
Auchenorrhyncha	Cicadellidae	Cofana	Cofana yasumatsui	98.67	27.74
Auchenorrhyncha	Cicadellidae	Cofana	Cofana yasumatsui	98.62	28.01
Heteroptera	Tingidae	Collinutius	Collinutius medogensis	95.67	29.44
Sternorrhyncha	Aphididae	Coloradoa	Coloradoa rufomaculata	100.15	36.93
Heteroptera	Tingidae	Compseuta	Compseuta lefroyi	95.26	29.14
Heteroptera	Tingidae	Compseuta	Compseuta lefroyi	94.81	30.26
Heteroptera	Miridae	Compsidolon	Compsidolon flavidum	100.25	27.1
Heteroptera	Miridae	Compsidolon	Compsidolon hainanensis	100.58	36.39
Heteroptera	Miridae	Compsidolon	Compsidolon pilosum	103.17	31.44
Sternorrhyncha	Triozidae	Conicotrioza	Conicotrioza cylindrata	103.89	34.12
Auchenorrhyncha	Tropiduchidae	Connelicita	Connelicita lungchowensis	102.01	29.48
Auchenorrhyncha	Delphacidae	Conocraera	Conocraera citricolora	102.9	33.68
Auchenorrhyncha	Delphacidae	Conocraera	Conocraera hainana	101.75	30.78
Auchenorrhyncha	Delphacidae	Conocraera	Conocraera hainana	102.5	31.15
Auchenorrhyncha	Delphacidae	Conocraera	Conocraera hainana	102.33	32.64
Auchenorrhyncha	Delphacidae	Conocraera	Conocraera hainana	103.4	34.68
Auchenorrhyncha	Cicadellidae	Convexana	Convexana rugosa	95.77	29.86
Heteroptera	Plataspidae	Coptosoma	Coptosoma biguttula	99.84	27.85
Heteroptera	Plataspidae	Coptosoma	Coptosoma biguttula	97.39	28.82
Heteroptera	Plataspidae	Coptosoma	Coptosoma biguttula	104.24	33.26
Heteroptera	Plataspidae	Coptosoma	Coptosoma biguttula	101.15	30.93
Heteroptera	Plataspidae	Coptosoma	Coptosoma biguttula	102.44	35.68
Heteroptera	Plataspidae	Coptosoma	Coptosoma biguttula	102.24	36.82
Heteroptera	Plataspidae	Coptosoma	Coptosoma cornutum	97.02	28.5
Heteroptera	Plataspidae	Coptosoma	Coptosoma dianqianum	98.66	27.74
Heteroptera	Plataspidae	Coptosoma	Coptosoma dianqianum	98.67	27.74
Heteroptera	Plataspidae	Coptosoma	Coptosoma excoffiei	99.08	27.36
Heteroptera	Plataspidae	Coptosoma	Coptosoma fidiceps	101.97	30.05
Heteroptera	Plataspidae	Coptosoma	Coptosoma fidiceps	101.89	30.88
Heteroptera	Plataspidae	Coptosoma	Coptosoma fidiceps	99.16	27.46
Heteroptera	Plataspidae	Coptosoma	Coptosoma gyirongna	85.3	28.85
Heteroptera	Plataspidae	Coptosoma	Coptosoma intermedia	86.03	28.51
Heteroptera	Plataspidae	Coptosoma	Coptosoma intermedia	85.3	28.78
Heteroptera	Plataspidae	Coptosoma	Coptosoma notabilis	95.26	29.14
Heteroptera	Plataspidae	Coptosoma	Coptosoma pulchella	85.98	27.98
Heteroptera	Plataspidae	Coptosoma	Coptosoma pulchella	86.03	28.51
Heteroptera	Plataspidae	Coptosoma	Coptosoma pulchella	85.3	28.78
Heteroptera	Plataspidae	Coptosoma	Coptosoma sinillima	85.98	27.98
Heteroptera	Plataspidae	Coptosoma	Coptosoma sinillima	85.3	28.78
Heteroptera	Plataspidae	Coptosoma	Coptosoma variegata	95.26	29.14
Heteroptera	Plataspidae	Coptosoma	Coptosoma yunnana	99.08	27.36
Heteroptera	Plataspidae	Coptosoma	Coptosoma zhamua	89.04	29.57
Heteroptera	Plataspidae	Coptosoma	Coptosoma zhamua	86.03	28.51
Heteroptera	Plataspidae	Coptosoma	Coptosoma zhamua	85.3	28.78
Heteroptera	Reduviidae	Coranus	Coranus emodicus	85.98	27.98
Heteroptera	Reduviidae	Coranus	Coranus emodicus	85.3	28.78
Heteroptera	Reduviidae	Coranus	Coranus emodicus	92.06	28.09
Heteroptera	Reduviidae	Coranus	Coranus marginatus	97.01	28.49
Heteroptera	Reduviidae	Coranus	Coranus marginatus	95.66	29.43
Heteroptera	Reduviidae	Coranus	Coranus marginatus	95	29.33
Heteroptera	Reduviidae	Coranus	Coranus sichuensis	101.96	30
Heteroptera	Reduviidae	Coranus	Coranus sichuensis	99.35	30.31
Heteroptera	Coreidae	Cordysceles	Cordysceles turpis	95.17	29.23
Heteroptera	Coreidae	Coreus	Coreus marginatus	100.195	27.0034
Heteroptera	Dinidoridae	Coridius	Coridius brunneus	95.26	29.14
Heteroptera	Dinidoridae	Coridius	Coridius chinensis	95.26	29.14
Heteroptera	Dinidoridae	Coridius	Coridius chinensis	97.39	28.82
Heteroptera	Dinidoridae	Coridius	Coridius nigriventris	95.26	29.14
Heteroptera	Coreidae	Coriomeris	Coriomeris integerrinus	85.98	27.98
Heteroptera	Coreidae	Coriomeris	Coriomeris integerrinus	86.83	28.17
Heteroptera	Coreidae	Coriomeris	Coriomeris integerrinus	99.85	28.74
Heteroptera	Coreidae	Coriomeris	Coriomeris scabricornis	94.81	30.26
Heteroptera	Coreidae	Coriomeris	Coriomeris scabricornis	86.03	28.51
Heteroptera	Coreidae	Coriomeris	Coriomeris scabricornis	85.3	28.78
Heteroptera	Coreidae	Coriomeris	Coriomeris scabricornis	97.34	30.71
Heteroptera	Coreidae	Coriomeris	Coriomeris scabricornis	95.34	30.01
Heteroptera	Rhopalidae	Corizus	Corizus albomargunatus	98.1	31.8
Heteroptera	Rhopalidae	Corizus	Corizus hyoscyami	98.93	32.06
Heteroptera	Rhopalidae	Corizus	Corizus hyoscyami	101.15	30.93
Heteroptera	Rhopalidae	Corizus	Corizus hyoscyami	101.779	36.5676
Sternorrhyncha	Psyllidae	Cornopsylla	Cornopsylla trichotoma	97.47	28.66
Auchenorrhyncha	Delphacidae	Coronacella	Coronacella sinhalana	99.7	34.78
Auchenorrhyncha	Cercopidae	Cosmoscarta	Cosmoscarta dorsimacula	95.16	29.2
Auchenorrhyncha	Cercopidae	Cosmoscarta	Cosmoscarta dorsimacula	95.17	29.23
Auchenorrhyncha	Cercopidae	Cosmoscarta	Cosmoscarta dorsimacula	95.34	30.01
Auchenorrhyncha	Cercopidae	Cosmoscarta	Cosmoscarta dorsimacula	103.19	31.03
Auchenorrhyncha	Cercopidae	Cosmoscarta	Cosmoscarta egens	99.9	27.41
Auchenorrhyncha	Cercopidae	Cosmoscarta	Cosmoscarta erythronota	95.33	29.33
Auchenorrhyncha	Cercopidae	Cosmoscarta	Cosmoscarta erythronota	95.46	29.49
Auchenorrhyncha	Cercopidae	Cosmoscarta	Cosmoscarta erythronota	95.48	29.5
Auchenorrhyncha	Cercopidae	Cosmoscarta	Cosmoscarta erythronota	91.11	29.64
Auchenorrhyncha	Cercopidae	Cosmoscarta	Cosmoscarta erythronota	95.38	29.68
Auchenorrhyncha	Cercopidae	Cosmoscarta	Cosmoscarta hinalayana	95.17	29.23
Auchenorrhyncha	Cercopidae	Cosmoscarta	Cosmoscarta mandarina	102.026	29.7346
Auchenorrhyncha	Cercopidae	Cosmoscarta	Cosmoscarta septempunctata	95.26	29.14
Auchenorrhyncha	Cercopidae	Cosmoscarta	Cosmoscarta trigona	99.08	27.36
Sternorrhyncha	Aphalaridae	Craspedolepta	Craspedolepta gibberosinerva	103.16	34.61
Sternorrhyncha	Aphalaridae	Craspedolepta	Craspedolepta gibberosinerva	102.52	35.2
Sternorrhyncha	Aphalaridae	Craspedolepta	Craspedolepta leucotaenia	103.66	33.31
Sternorrhyncha	Aphalaridae	Craspedolepta	Craspedolepta melanoplura	103.52	34.63
Sternorrhyncha	Aphalaridae	Crastina	Crastina bicornis	103.89	34.12
Heteroptera	Miridae	Creontiades	Creontiades bipunctatus	102.07	31.49
Heteroptera	Cydnidae	Crocistethus	Crocistethus major	102.75	30.67
Auchenorrhyncha	Cicadidae	Cryptotympana	Cryptotympana pustulata	102.09	29.76
Sternorrhyncha	Psyllidae	Cyamophila	Cyamophila astragalae	102.52	35.2
Sternorrhyncha	Psyllidae	Cyamophila	Cyamophila decemimacula	103.16	34.61
Sternorrhyncha	Psyllidae	Cyamophila	Cyamophila decemimacula	102.52	35.2
Sternorrhyncha	Psyllidae	Cyamophila	Cyamophila otidaexocha	103.16	34.61
Sternorrhyncha	Psyllidae	Cyamophila	Cyamophila phanodonta	98.48	36.93
Sternorrhyncha	Psyllidae	Cyamophila	Cyamophila quinquemaculata	99.8	28.93
Sternorrhyncha	Psyllidae	Cyamophila	Cyamophila zhangi	75.38	37.21
Sternorrhyncha	Psyllidae	Cyamophila	Cyamophila zhangi	75.94	38.03
Heteroptera	Reduviidae	Cydnocoris	Cydnocoris binotatus	95.17	29.23
Heteroptera	Reduviidae	Cydnocoris	Cydnocoris fasciatus	95.17	29.23
Heteroptera	Miridae	Cyphodemidea	Cyphodemidea saundersi	100.41	27.42
Heteroptera	Miridae	Cyphodemidea	Cyphodemidea saundersi	102.71	30.69
Heteroptera	Miridae	Cyphodemidea	Cyphodemidea saundersi	102.22	31.9
Heteroptera	Tingidae	Cysteochila	Cysteochila ponda	95.26	29.14
Heteroptera	Rhyparochromidae	Daerlac	Daerlac cephalotes	92.06	28.09
Heteroptera	Coreidae	Dalader	Dalader planiventris	95.17	29.23
Auchenorrhyncha	Cicadellidae	Daochia	Daochia reticulata	95.33	30.01
Auchenorrhyncha	Membracidae	Darthura	Darthura xizangensis	97.47	28.66
Auchenorrhyncha	Delphacidae	Delphax	Delphax maritima	99.18	30.58
Auchenorrhyncha	Delphacidae	Delphax	Delphax maritima	103.78	31.77
Auchenorrhyncha	Delphacidae	Delphax	Delphax maritima	103.52	34.78
Auchenorrhyncha	Delphacidae	Delphax	Delphax maritima	102.44	35.06
Auchenorrhyncha	Delphacidae	Delphax	Delphax maritima	101.16	36.58
Sternorrhyncha	Aphididae	Delphiniobium	Delphiniobium auxilium	102.44	36.85
Sternorrhyncha	Aphididae	Delphiniobium	Delphiniobium gyamdaense	98.22	31.5
Auchenorrhyncha	Issidae	Dentatissus	Dentatissus damnosa	100.59	29.12
Auchenorrhyncha	Issidae	Dentatissus	Dentatissus damnosa	100.12	29.83
Auchenorrhyncha	Issidae	Dentatissus	Dentatissus damnosa	101.75	29.95
Heteroptera	Miridae	Deraeocoris	Deraeocoris annulifemoralis	102.98	30.88
Heteroptera	Miridae	Deraeocoris	Deraeocoris annulifemoralis	100.99	31.76
Heteroptera	Miridae	Deraeocoris	Deraeocoris cupreus	100.11	27.19
Heteroptera	Miridae	Deraeocoris	Deraeocoris punctulatus	85.47	37.3
Heteroptera	Tingidae	Derephysia	Derephysia tibetensia	80.71	32.9
Heteroptera	Coreidae	Derepteryx	Derepteryx lunata	102.5	31.15
Heteroptera	Coreidae	Derepteryx	Derepteryx lunata	103.19	31.03
Heteroptera	Coreidae	Derepteryx	Derepteryx lunata	102.07	31.47
Auchenorrhyncha	Cicadellidae	Destinoides	Destinoides fasciata	95.18	29.24
Auchenorrhyncha	Cicadellidae	Destinoides	Destinoides fasciata	95.33	29.33
Sternorrhyncha	Diaspididae	Diaspidiotus	Diaspidiotus perniciosus	89.16	27.76
Sternorrhyncha	Diaspididae	Diaspidiotus	Diaspidiotus perniciosus	90.68	29.01
Sternorrhyncha	Diaspididae	Diaspidiotus	Diaspidiotus perniciosus	85.3	28.78
Sternorrhyncha	Diaspididae	Diaspis	Diaspis echinocacti	85.3	28.78
Heteroptera	Miridae	Dichrooscytus	Dichrooscytus pseudosabinae	75.36	37.18
Heteroptera	Stenocephalidae	Dicranocephalus	Dicranocephalus alticolus	85.3	28.85
Heteroptera	Stenocephalidae	Dicranocephalus	Dicranocephalus alticolus	85.3	28.78
Heteroptera	Stenocephalidae	Dicranocephalus	Dicranocephalus ganziensis	101.96	30.05
Heteroptera	Tingidae	Dictyla	Dictyla rasilis	94.81	30.26
Heteroptera	Tingidae	Dictyla	Dictyla subdola	98.48	36.93
Auchenorrhyncha	Dictyopharidae	Dictyophara	Dictyophara nekkana	97.3	35.83
Auchenorrhyncha	Dictyopharidae	Dictyophara	Dictyophara nekkana	99.8	38.69
Auchenorrhyncha	Dictyopharidae	Dictyopharina	Dictyopharina octaprotrusa	99.84	27.85
Auchenorrhyncha	Dictyopharidae	Dictyopharina	Dictyopharina octaprotrusa	103.36	33.46
Auchenorrhyncha	Dictyopharidae	Dictyopharina	Dictyopharina sichuanensis	95.33	29.33
Auchenorrhyncha	Cicadellidae	Didymotettix	Didymotettix kunlunicus	76.09	36.59
Auchenorrhyncha	Cicadellidae	Didymotettix	Didymotettix kunlunicus	74.86	37.01
Auchenorrhyncha	Cicadellidae	Didymotettix	Didymotettix kunlunicus	75.38	37.2
Auchenorrhyncha	Cicadellidae	Didymotettix	Didymotettix kunlunicus	75.23	37.77
Auchenorrhyncha	Cicadellidae	Didymotettix	Didymotettix kunlunicus	75.94	38.03
Heteroptera	Rhyparochromidae	Dieuches	Dieuches alternatus	99.9	27.41
Heteroptera	Rhyparochromidae	Dieuches	Dieuches alternatus	98.63	28.54
Heteroptera	Rhyparochromidae	Dieuches	Dieuches alternatus	98.87	28.58
Heteroptera	Rhyparochromidae	Dieuches	Dieuches alternatus	95.26	29.14
Heteroptera	Rhyparochromidae	Dieuches	Dieuches kansuensis	85.98	27.98
Heteroptera	Rhyparochromidae	Dieuches	Dieuches kansuensis	101.75	29.95
Auchenorrhyncha	Cicadellidae	Digitalia	Digitalia striolatus	101.79	30.34
Heteroptera	Pyrrhocoridae	Dindymus	Dindymus lanius	99.08	27.36
Heteroptera	Pyrrhocoridae	Dindymus	Dindymus lanius	95.26	29.14
Heteroptera	Pyrrhocoridae	Dindymus	Dindymus medogensis	95.33	29.33
Heteroptera	Pyrrhocoridae	Dindymus	Dindymus medogensis	95.26	29.14
Heteroptera	Pyrrhocoridae	Dindymus	Dindymus rubiginosus	95.26	29.14
Auchenorrhyncha	Derbidae	Diostrombus	Diostrombus politus	100.12	29.83
Auchenorrhyncha	Cicadellidae	Direnaia	Direnaia quadripunctata	101.88	29.59
Sternorrhyncha	Aphididae	Diuraphis	Diuraphis noxia	75.22	37.77
Sternorrhyncha	Aphididae	Diuraphis	Diuraphis tritici	100.62	36.28
Heteroptera	Miridae	Dolichomiris	Dolichomiris antennatus	103.57	31.46
Heteroptera	Miridae	Dolichomiris	Dolichomiris antennatus	102.07	31.49
Heteroptera	Miridae	Dolichomiris	Dolichomiris antennatus	85.98	27.98
Heteroptera	Miridae	Dolichomiris	Dolichomiris antennatus	85.3	28.78
Heteroptera	Miridae	Dolichomiris	Dolichomiris hirticornis	95.26	29.14
Heteroptera	Miridae	Dolichomiris	Dolichomiris planiceps	95.16	29.2
Heteroptera	Pentatomidae	Dolycoris	Dolycoris penicillatus	89.16	27.76
Heteroptera	Pentatomidae	Dolycoris	Dolycoris penicillatus	96.75	29.5
Heteroptera	Pentatomidae	Dolycoris	Dolycoris penicillatus	85.3	28.78
Auchenorrhyncha	Cicadellidae	Drabescus	Drabescus nervosopunctatus	100.17	27.09
Auchenorrhyncha	Cicadellidae	Drabescus	Drabescus piceatus	99.06	28.4
Auchenorrhyncha	Cicadellidae	Drabescus	Drabescus piceatus	99.35	29.83
Auchenorrhyncha	Cicadellidae	Drabescus	Drabescus testaceus	102.8	31.65
Sternorrhyncha	Coccidae	Drepanococcus	Drepanococcus cajani	95	29.33
Sternorrhyncha	Margarodidae	Drosicha	Drosicha corpulenta	89.16	27.76
Heteroptera	Rhyparochromidae	Drymus (Sylvadrymus)	Drymus (Sylvadrymus) sylvaticus	99.76	27.58
Heteroptera	Rhyparochromidae	Drymus (Sylvadrymus)	Drymus (Sylvadrymus) sylvaticus	98.63	28.54
Heteroptera	Rhyparochromidae	Drymus (Sylvadrymus)	Drymus (Sylvadrymus) sylvaticus	95.26	29.14
Heteroptera	Rhyparochromidae	Drymus (Sylvadrymus)	Drymus (Sylvadrymus) sylvaticus	104.24	33.26
Auchenorrhyncha	Cicadellidae	Duanjina	Duanjina liangdiana	98.59	29.68
Auchenorrhyncha	Issidae	Duriopsilla	Duriopsilla retarius	99.66	35.21
Auchenorrhyncha	Issidae	Duriopsilla	Duriopsilla retarius	99.8	38.69
Auchenorrhyncha	Cicadellidae	Dusuna	Dusuna nigrofasciata	95.18	29.24
Auchenorrhyncha	Delphacidae	Ecdelphax	Ecdelphax anconaea	95	29.33
Auchenorrhyncha	Delphacidae	Ecdelphax	Ecdelphax anconaea	102.58	30.98
Auchenorrhyncha	Delphacidae	Ecdelphax	Ecdelphax anconaea	99.91	34.47
Auchenorrhyncha	Delphacidae	Ecdelphax	Ecdelphax anconaea	101.54	34.53
Auchenorrhyncha	Delphacidae	Ecdelphax	Ecdelphax cervina	100.17	27.09
Heteroptera	Miridae	Ectmetopterus	Ectmetopterus micantulus	101.01	30.03
Heteroptera	Reduviidae	Ectomocoris	Ectomocoris atras	99.08	27.36
Heteroptera	Acanthosomatidae	Elasmucha	Elasmucha choui	100.29	27.2
Heteroptera	Acanthosomatidae	Elasmucha	Elasmucha choui	102.75	30.67
Heteroptera	Acanthosomatidae	Elasmucha	Elasmucha decorata	102.75	30.67
Heteroptera	Acanthosomatidae	Elasmucha	Elasmucha decorata	85.3	28.78
Heteroptera	Acanthosomatidae	Elasmucha	Elasmucha ferrugata	98.77	28.4
Heteroptera	Acanthosomatidae	Elasmucha	Elasmucha ferrugata	98.71	29.73
Heteroptera	Acanthosomatidae	Elasmucha	Elasmucha ferrugata	101.75	29.95
Heteroptera	Acanthosomatidae	Elasmucha	Elasmucha ferrugata	102.44	35.68
Heteroptera	Acanthosomatidae	Elasmucha	Elasmucha laeviventris	103.19	31.03
Heteroptera	Acanthosomatidae	Elasmucha	Elasmucha lineata	95.26	29.14
Heteroptera	Acanthosomatidae	Elasmucha	Elasmucha nebulosa	95.17	29.23
Heteroptera	Acanthosomatidae	Elasmucha	Elasmucha nipponica	95.38	29.58
Heteroptera	Acanthosomatidae	Elasmucha	Elasmucha recurva	99.71	28.36
Heteroptera	Acanthosomatidae	Elasmucha	Elasmucha recurva	98.63	28.54
Heteroptera	Acanthosomatidae	Elasmucha	Elasmucha recurva	99.06	28.4
Heteroptera	Acanthosomatidae	Elasmucha	Elasmucha recurva	97.34	30.71
Heteroptera	Acanthosomatidae	Elasmucha	Elasmucha recurva	99.76	29.12
Heteroptera	Acanthosomatidae	Elasmucha	Elasmucha recurva	102.09	29.76
Heteroptera	Acanthosomatidae	Elasmucha	Elasmucha rufescens	101.54	29.47
Heteroptera	Acanthosomatidae	Elasmucha	Elasmucha signoreti	85.3	28.78
Heteroptera	Acanthosomatidae	Elasmucha	Elasmucha signoreti	99.85	28.74
Heteroptera	Acanthosomatidae	Elasmucha	Elasmucha signoreti	99.93	29.14
Heteroptera	Acanthosomatidae	Elasmucha	Elasmucha signoreti	99.76	29.12
Heteroptera	Acanthosomatidae	Elasmucha	Elasmucha signoreti	103.19	31.03
Heteroptera	Acanthosomatidae	Elasmucha	Elasmucha signoreti	100.12	29.83
Heteroptera	Acanthosomatidae	Elasmucha	Elasmucha signoreti	101.54	29.47
Heteroptera	Acanthosomatidae	Elasmucha	Elasmucha signoreti	98.68	31.96
Heteroptera	Acanthosomatidae	Elasmucha	Elasmucha signoreti	99.35	30.31
Heteroptera	Acanthosomatidae	Elasmucha	Elasmucha signoreti	101.4	35.12
Heteroptera	Acanthosomatidae	Elasmucha	Elasmucha signoreti	102.44	35.68
Heteroptera	Acanthosomatidae	Elasmucha	Elasmucha signoreti	100.51	32.9
Heteroptera	Acanthosomatidae	Elasmucha	Elasmucha xizangensis	95.07	30.1
Heteroptera	Acanthosomatidae	Elasmucha	Elasmucha xizangensis	94.81	30.26
Heteroptera	Acanthosomatidae	Elasmucha	Elasmucha yunnana	95.17	29.23
Sternorrhyncha	Aphididae	Elatobium	Elatobium chomoense	85.29	28.86
Sternorrhyncha	Aphididae	Elatobium	Elatobium chomoense	89.16	27.76
Auchenorrhyncha	Cicadellidae	Elbelus	Elbelus tripunctatus	98.69	28.44
Heteroptera	Lygaeidae	Emphanisis	Emphanisis brachynotus	100.12	29.83
Heteroptera	Lygaeidae	Emphanisis	Emphanisis cuprea	99.71	28.36
Heteroptera	Lygaeidae	Emphanisis	Emphanisis cuprea	99.9	27.41
Heteroptera	Lygaeidae	Emphanisis	Emphanisis cuprea	98.87	28.58
Heteroptera	Lygaeidae	Emphanisis	Emphanisis cuprea	97.88	29.43
Heteroptera	Lygaeidae	Emphanisis	Emphanisis cuprea	98.71	29.73
Heteroptera	Lygaeidae	Emphanisis	Emphanisis cuprea	98.1	31.8
Heteroptera	Lygaeidae	Emphanisis	Emphanisis cuprea	97.34	30.71
Heteroptera	Lygaeidae	Emphanisis	Emphanisis cuprea	95.34	30.01
Heteroptera	Lygaeidae	Emphanisis	Emphanisis cuprea	102.5	31.15
Heteroptera	Lygaeidae	Emphanisis	Emphanisis cuprea	99.76	29.12
Heteroptera	Lygaeidae	Emphanisis	Emphanisis cuprea	103.19	31.03
Heteroptera	Lygaeidae	Emphanisis	Emphanisis cuprea	102.9	33.68
Heteroptera	Lygaeidae	Emphanisis	Emphanisis cuprea	104.24	33.26
Heteroptera	Lygaeidae	Emphanisis	Emphanisis cuprea	102.8	31.65
Heteroptera	Lygaeidae	Emphanisis	Emphanisis cuprea	102.6	32.58
Heteroptera	Lygaeidae	Emphanisis	Emphanisis cuprea	98.93	32.06
Heteroptera	Lygaeidae	Emphanisis	Emphanisis cuprea	99.35	30.31
Heteroptera	Lygaeidae	Emphanisis	Emphanisis emeiensis	102.62	32.01
Heteroptera	Lygaeidae	Emphanisis	Emphanisis fuscus	102.68	31.83
Heteroptera	Lygaeidae	Emphanisis	Emphanisis fuscus	102.62	32.01
Heteroptera	Lygaeidae	Emphanisis	Emphanisis kiritschenkoi	98.63	28.54
Heteroptera	Lygaeidae	Emphanisis	Emphanisis kiritschenkoi	102.8	31.65
Heteroptera	Lygaeidae	Emphanisis	Emphanisis tibetensis	91.96	27.99
Heteroptera	Lygaeidae	Emphanisis	Emphanisis tibetensis	92.06	28.09
Auchenorrhyncha	Cicadellidae	Empoasca	Empoasca amurensis	102.22	31.9
Auchenorrhyncha	Cicadellidae	Empoasca	Empoasca dahaopingensis	102.02	29.58
Auchenorrhyncha	Cicadellidae	Empoasca	Empoasca dahaopingensis	102.06	29.58
Auchenorrhyncha	Cicadellidae	Empoasca	Empoasca dahaopingensis	101.88	29.59
Auchenorrhyncha	Cicadellidae	Empoasca	Empoasca huanghecus	97.53	31.28
Auchenorrhyncha	Cicadellidae	Empoasca	Empoasca yanhuana	97.35	30.73
Heteroptera	Coreidae	Enoplops	Enoplops potanini	99.08	27.36
Heteroptera	Coreidae	Enoplops	Enoplops potanini	103.44	32.63
Heteroptera	Coreidae	Enoplops	Enoplops potanini	99.71	28.36
Heteroptera	Coreidae	Enoplops	Enoplops potanini	99.76	27.58
Heteroptera	Coreidae	Enoplops	Enoplops potanini	98.63	28.54
Heteroptera	Coreidae	Enoplops	Enoplops potanini	98.87	28.58
Heteroptera	Coreidae	Enoplops	Enoplops potanini	99.06	28.4
Heteroptera	Coreidae	Enoplops	Enoplops potanini	98.71	29.73
Heteroptera	Coreidae	Enoplops	Enoplops potanini	98.1	31.8
Heteroptera	Coreidae	Enoplops	Enoplops potanini	97.34	30.71
Heteroptera	Coreidae	Enoplops	Enoplops potanini	100.88	29.78
Heteroptera	Coreidae	Enoplops	Enoplops potanini	99.89	29.08
Heteroptera	Coreidae	Enoplops	Enoplops potanini	99.76	29.12
Heteroptera	Coreidae	Enoplops	Enoplops potanini	103.19	31.03
Heteroptera	Coreidae	Enoplops	Enoplops potanini	100.12	29.83
Heteroptera	Coreidae	Enoplops	Enoplops potanini	102.15	30.07
Heteroptera	Coreidae	Enoplops	Enoplops potanini	101.75	29.95
Heteroptera	Coreidae	Enoplops	Enoplops potanini	102.6	32.58
Auchenorrhyncha	Cicadidae	Eopycna	Eopycna repanda	85.3292	28.3933
Auchenorrhyncha	Cicadidae	Eopycna	Eopycna repanda	104.222	33.222
Auchenorrhyncha	Cicadidae	Eopycna	Eopycna repanda	104.249	33.2623
Auchenorrhyncha	Cercopidae	Eoscarta	Eoscarta transparent	99.7	27.8
Auchenorrhyncha	Delphacidae	Epeurysa	Epeurysa abatana	100.25	30.95
Auchenorrhyncha	Delphacidae	Epeurysa	Epeurysa distincta	100.03	27.24
Auchenorrhyncha	Delphacidae	Epeurysa	Epeurysa distincta	99.84	27.85
Auchenorrhyncha	Delphacidae	Epeurysa	Epeurysa distincta	100.69	30.82
Auchenorrhyncha	Delphacidae	Epeurysa	Epeurysa distincta	104.2	33.02
Auchenorrhyncha	Delphacidae	Epeurysa	Epeurysa divaricata	101.38	27.68
Auchenorrhyncha	Delphacidae	Epeurysa	Epeurysa divaricata	100.12	33.42
Auchenorrhyncha	Delphacidae	Epeurysa	Epeurysa infumata	103.3	31.23
Auchenorrhyncha	Delphacidae	Epeurysa	Epeurysa infumata	103.4	34.68
Auchenorrhyncha	Delphacidae	Epeurysa	Epeurysa jiangjinensis	100.12	33.39
Auchenorrhyncha	Delphacidae	Epeurysa	Epeurysa jiangjinensis	102.9	33.68
Auchenorrhyncha	Delphacidae	Epeurysa	Epeurysa nawaii	104.2	33.02
Auchenorrhyncha	Delphacidae	Epeurysa	Epeurysa nawaii	92.89	34.73
Auchenorrhyncha	Delphacidae	Epeurysa	Epeurysa subulata	101.38	27.68
Auchenorrhyncha	Delphacidae	Epeurysa	Epeurysa subulata	102.33	32.64
Auchenorrhyncha	Delphacidae	Epeurysa	Epeurysa subulata	95.16	33.02
Sternorrhyncha	Aphididae	Ephedraphis	Ephedraphis haloxylon	94.91	36.39
Sternorrhyncha	Aphididae	Ephedraphis	Ephedraphis haloxylon	95.75	36.44
Heteroptera	Reduviidae	Epidaus	Epidaus sexspinus	85.98	27.98
Heteroptera	Reduviidae	Epidaus	Epidaus wangi	97.47	28.66
Heteroptera	Reduviidae	Epidaus	Epidaus wangi	95.49	29.65
Sternorrhyncha	Aphididae	Epipemphigus	Epipemphigus chomoensis	89.1	29.68
Sternorrhyncha	Aphididae	Epipemphigus	Epipemphigus chomoensis	89.02	29.68
Sternorrhyncha	Triozidae	Epitrioza	Epitrioza sichuana	103.66	33.31
Auchenorrhyncha	Meenoplidae	Eponisiella	Eponisiella suisapana	99.84	27.85
Auchenorrhyncha	Meenoplidae	Eponisiella	Eponisiella suisapana	98.52	27.94
Auchenorrhyncha	Meenoplidae	Eponisiella	Eponisiella suisapana	84.49	30.22
Auchenorrhyncha	Tropiduchidae	Epora	Epora bilemisca	89.16	27.68
Auchenorrhyncha	Tropiduchidae	Epora	Epora subtilis	95.66	29.43
Auchenorrhyncha	Derbidae	Epotiocerus	Epotiocerus rubber	91.15	29.65
Auchenorrhyncha	Derbidae	Epotiocerus	Epotiocerus rubber	100.05	30.53
Auchenorrhyncha	Derbidae	Epotiocerus	Epotiocerus rubber	101.05	30.6
Auchenorrhyncha	Derbidae	Epotiocerus	Epotiocerus rubber	94.31	32.97
Auchenorrhyncha	Derbidae	Epotiocerus	Epotiocerus rubber	98.31	33.06
Auchenorrhyncha	Derbidae	Epotiocerus	Epotiocerus rubiundatus	95.09	30.1
Auchenorrhyncha	Derbidae	Epotiocerus	Epotiocerus rubiundatus	94.81	30.26
Auchenorrhyncha	Derbidae	Epotiocerus	Epotiocerus rubiundatus	99.27	31.01
Auchenorrhyncha	Derbidae	Epotiocerus	Epotiocerus rubiundatus	97.3	36.25
Auchenorrhyncha	Membracidae	Erecticornia	Erecticornia longovipositoris	103.66	33.31
Auchenorrhyncha	Membracidae	Eremocoris	Eremocoris sinicus	102.75	30.67
Sternorrhyncha	Coccidae	Ericerus	Ericerus pela	85.98	27.98
Sternorrhyncha	Coccidae	Ericerus	Ericerus pela	85.3	28.78
Sternorrhyncha	Aphididae	Ericolophium	Ericolophium nigripunctatum	100.17	27.09
Sternorrhyncha	Aphididae	Ericolophium	Ericolophium ninguidum	101.62	37.35
Sternorrhyncha	Aphididae	Ericolophium	Ericolophium rectisiphon	100.17	27.09
Heteroptera	Miridae	Erimiris	Erimiris tenuicornis	102.58	31.21
Heteroptera	Miridae	Erimiris	Erimiris tenuicornis	102.21	31.91
Heteroptera	Miridae	Erimiris	Erimiris tenuicornis	102.47	33.41
Sternorrhyncha	Eriococcidae	Eriococcus	Eriococcus deformis	85.3	28.78
Sternorrhyncha	Eriococcidae	Eriococcus	Eriococcus kaki	85.98	27.98
Sternorrhyncha	Eriococcidae	Eriococcus	Eriococcus kaki	85.3	28.78
Sternorrhyncha	Eriococcidae	Eriococcus	Eriococcus tokaedae	85.98	27.98
Auchenorrhyncha	Cicadellidae	Erythria	Erythria calvusa	101.96	30
Auchenorrhyncha	Cicadellidae	Erythria	Erythria euryprojecta	101.88	29.59
Auchenorrhyncha	Cicadellidae	Erythria	Erythria widiprojecta	101.88	29.59
Sternorrhyncha	Triozidae	Eubactericera	Eubactericera apiculata	75.38	37.2
Sternorrhyncha	Triozidae	Eubactericera	Eubactericera varicolor	103.16	34.61
Sternorrhyncha	Aphididae	Euceraphis	Euceraphis betulae	97.47	28.66
Sternorrhyncha	Aphididae	Euceraphis	Euceraphis betulae	97.21	29.15
Sternorrhyncha	Aphididae	Euceraphis	Euceraphis punctipennis	101.52	36.92
Sternorrhyncha	Aphididae	Euceraphis	Euceraphis punctipennis	101.69	36.93
Sternorrhyncha	Aphididae	Euceraphis	Euceraphis tibiobrevis	97.39	28.82
Auchenorrhyncha	Delphacidae	Euides	Euides speciosa	101.86	30.99
Sternorrhyncha	Aphididae	Eulachnus	Eulachnus agilis	103.59	31.48
Sternorrhyncha	Aphididae	Eulachnus	Eulachnus nigricola	104.24	33.25
Heteroptera	Miridae	Eumecotarsus	Eumecotarsus chinensis	102.033	30.05
Auchenorrhyncha	Cicadellidae	Eupteryx	Eupteryx irminae	101.88	29.59
Auchenorrhyncha	Cicadellidae	Euricania	Euricania longa	99.16	27.46
Auchenorrhyncha	Cicadellidae	Euricania	Euricania longa	101.05	30.64
Auchenorrhyncha	Cicadellidae	Euricania	Euricania longa	102.9	31.11
Auchenorrhyncha	Cicadellidae	Euricania	Euricania longa	102.36	34.24
Auchenorrhyncha	Cicadellidae	Euricania	Euricania xizangensis	95.33	29.33
Auchenorrhyncha	Cicadellidae	Euricania	Euricania xizangensis	95	29.33
Auchenorrhyncha	Cicadellidae	Euricania	Euricania xizangensis	95.26	29.14
Heteroptera	Miridae	Europiella	Europiella miyamotoi	103.167	31.4333
Heteroptera	Tessaratomidae	Eurostus	Eurostus ochraceus	95.26	29.14
Auchenorrhyncha	Delphacidae	Eurybregma (Eurybregma)	Eurybregma (Eurybregma) nigrolineata	99.73	31.8
Heteroptera	Pentatomidae	Eurydema	Eurydema alpinum	100.24	31.07
Heteroptera	Pentatomidae	Eurydema	Eurydema alpinum	100.24	31.08
Heteroptera	Pentatomidae	Eurydema	Eurydema dominulis	89.16	27.76
Heteroptera	Pentatomidae	Eurydema	Eurydema dominulis	86.03	28.51
Heteroptera	Pentatomidae	Eurydema	Eurydema dominulis	98.71	29.73
Heteroptera	Pentatomidae	Eurydema	Eurydema dominulis	98.1	31.8
Heteroptera	Pentatomidae	Eurydema	Eurydema dominulis	85.3	28.78
Heteroptera	Pentatomidae	Eurydema	Eurydema dominulis	97.39	28.82
Heteroptera	Pentatomidae	Eurydema	Eurydema dominulis	97.82	36.6
Heteroptera	Pentatomidae	Eurydema	Eurydema dominulis	94.81	30.26
Heteroptera	Pentatomidae	Eurydema	Eurydema dominulis	95.34	30.01
Heteroptera	Pentatomidae	Eurydema	Eurydema dominulis	96.87	30.06
Heteroptera	Pentatomidae	Eurydema	Eurydema dominulis	101.4	35.12
Heteroptera	Pentatomidae	Eurydema	Eurydema dominulis	100.51	32.9
Heteroptera	Pentatomidae	Eurydema	Eurydema dominulus	95.3301	29.3224
Heteroptera	Pentatomidae	Eurydema	Eurydema festiva	97.3	36.25
Heteroptera	Pentatomidae	Eurydema	Eurydema gebleri	97.88	29.43
Heteroptera	Pentatomidae	Eurydema	Eurydema gebleri	95.26	29.14
Heteroptera	Pentatomidae	Eurydema	Eurydema gebleri	94.16	29.24
Heteroptera	Pentatomidae	Eurydema	Eurydema gebleri	98.71	29.73
Heteroptera	Pentatomidae	Eurydema	Eurydema gebleri	96.38	31.45
Heteroptera	Pentatomidae	Eurydema	Eurydema gebleri	98.1	31.8
Heteroptera	Pentatomidae	Eurydema	Eurydema gebleri	92.72	29.26
Heteroptera	Pentatomidae	Eurydema	Eurydema gebleri	97.34	30.71
Heteroptera	Pentatomidae	Eurydema	Eurydema gebleri	95.34	30.01
Heteroptera	Pentatomidae	Eurydema	Eurydema gebleri	94.93	30.26
Heteroptera	Pentatomidae	Eurydema	Eurydema gebleri	101.4	35.12
Heteroptera	Pentatomidae	Eurydema	Eurydema gebleri	102.44	35.68
Heteroptera	Pentatomidae	Eurydema	Eurydema gebleri	102.24	36.82
Heteroptera	Pentatomidae	Eurydema	Eurydema gebleri	102.046	35.6041
Heteroptera	Pentatomidae	Eurydema	Eurydema gebleri	101.751	36.6281
Heteroptera	Pentatomidae	Eurydema	Eurydema lituriferum	99.06	28.4
Heteroptera	Pentatomidae	Eurydema	Eurydema montanum	99.11	31.85
Heteroptera	Pentatomidae	Eurydema	Eurydema montanum	99.12	31.85
Heteroptera	Pentatomidae	Eurydema	Eurydema ornatum	85.3	28.78
Heteroptera	Pentatomidae	Eurydema	Eurydema ornatum	98.55	31.56
Heteroptera	Pentatomidae	Eurydema	Eurydema pulchra	98.1	31.8
Heteroptera	Pentatomidae	Eurydema	Eurydema pulchra	97.34	30.71
Heteroptera	Pentatomidae	Eurydema	Eurydema ventralis	101.54	29.47
Heteroptera	Pentatomidae	Eurygaster	Eurygaster testudinarius	104.24	33.26
Heteroptera	Pentatomidae	Eurygaster	Eurygaster testudinarius	102.44	35.68
Auchenorrhyncha	Issidae	Eusarima (Eusarima)	Eusarima (Eusarima) arva	100.66	33.27
Auchenorrhyncha	Issidae	Eusarima (Eusarima)	Eusarima (Eusarima) triphylla	98.85	26.98
Auchenorrhyncha	Issidae	Eusarima (Eusarima)	Eusarima (Eusarima) triphylla	99.84	27.85
Auchenorrhyncha	Issidae	Eusarima (Eusarima)	Eusarima (Eusarima) triphylla	100.59	29.12
Auchenorrhyncha	Issidae	Eusarima (Eusarima)	Eusarima (Eusarima) triphylla	102.03	29.22
Auchenorrhyncha	Issidae	Eusarima (Eusarima)	Eusarima (Eusarima) triphylla	101.05	30.64
Auchenorrhyncha	Issidae	Eusarima (Eusarima)	Eusarima (Eusarima) triphylla	102.36	31.01
Auchenorrhyncha	Issidae	Eusarima (Eusarima)	Eusarima (Eusarima) triphylla	101.05	33.52
Heteroptera	Tessaratomidae	Eusthenes	Eusthenes cupreus	99.08	27.36
Heteroptera	Tessaratomidae	Eusthenes	Eusthenes cupreus	95.26	29.14
Heteroptera	Tessaratomidae	Eusthenes	Eusthenes saevus	99.08	27.36
Auchenorrhyncha	Issidae	Eusudasina	Eusudasina nantouensis	101.7	35.03
Sternorrhyncha	Aphididae	Eutrichosiphum	Eutrichosiphum blackmani	95.77	29.86
Sternorrhyncha	Aphididae	Eutrichosiphum	Eutrichosiphum pasaniae	95.33	29.33
Sternorrhyncha	Aphididae	Eutrichosiphum	Eutrichosiphum tattakanum	100.17	27.09
Auchenorrhyncha	Cicadellidae	Evacanthus	Evacanthus albicostatus	95.33	29.33
Auchenorrhyncha	Cicadellidae	Evacanthus	Evacanthus albicostatus	95.26	29.14
Auchenorrhyncha	Cicadellidae	Evacanthus	Evacanthus albovittatus	95.33	29.33
Auchenorrhyncha	Cicadellidae	Evacanthus	Evacanthus biguttatus	94.36	29.63
Auchenorrhyncha	Cicadellidae	Evacanthus	Evacanthus bimaculatus	99.35	30.31
Auchenorrhyncha	Cicadellidae	Evacanthus	Evacanthus bivittatus	99.7	27.8
Auchenorrhyncha	Cicadellidae	Evacanthus	Evacanthus bivittatus	98.98	28.31
Auchenorrhyncha	Cicadellidae	Evacanthus	Evacanthus bivittatus	101.77	29.56
Auchenorrhyncha	Cicadellidae	Evacanthus	Evacanthus bivittatus	101.01	30.03
Auchenorrhyncha	Cicadellidae	Evacanthus	Evacanthus bivittatus	99.35	30.31
Auchenorrhyncha	Cicadellidae	Evacanthus	Evacanthus bivittatus	103.84	32.72
Auchenorrhyncha	Cicadellidae	Evacanthus	Evacanthus bivittatus	102.54	32.79
Auchenorrhyncha	Cicadellidae	Evacanthus	Evacanthus bivittatus	103.66	33.31
Auchenorrhyncha	Cicadellidae	Evacanthus	Evacanthus bivittatus	103.19	31.03
Auchenorrhyncha	Cicadellidae	Evacanthus	Evacanthus danmainus	98.22	31.5
Auchenorrhyncha	Cicadellidae	Evacanthus	Evacanthus danmainus	99.85	28.74
Auchenorrhyncha	Cicadellidae	Evacanthus	Evacanthus danmainus	104.24	33.26
Auchenorrhyncha	Cicadellidae	Evacanthus	Evacanthus digitatus	98.69	28.44
Auchenorrhyncha	Cicadellidae	Evacanthus	Evacanthus extremus	94.24	29.03
Auchenorrhyncha	Cicadellidae	Evacanthus	Evacanthus extremus	92.21	28.94
Auchenorrhyncha	Cicadellidae	Evacanthus	Evacanthus fuscous	101.27	37.52
Auchenorrhyncha	Cicadellidae	Evacanthus	Evacanthus heimianus	91.96	27.99
Auchenorrhyncha	Cicadellidae	Evacanthus	Evacanthus heimianus	97.53	31.28
Auchenorrhyncha	Cicadellidae	Evacanthus	Evacanthus heimianus	95.26	29.14
Auchenorrhyncha	Cicadellidae	Evacanthus	Evacanthus heimianus	94.81	30.26
Auchenorrhyncha	Cicadellidae	Evacanthus	Evacanthus heimianus	102.09	29.76
Auchenorrhyncha	Cicadellidae	Evacanthus	Evacanthus interruptus	85.3	28.86
Auchenorrhyncha	Cicadellidae	Evacanthus	Evacanthus interruptus	99.11	30.01
Auchenorrhyncha	Cicadellidae	Evacanthus	Evacanthus laminatus	100.22	29.99
Auchenorrhyncha	Cicadellidae	Evacanthus	Evacanthus laminatus	103.18	31.03
Auchenorrhyncha	Cicadellidae	Evacanthus	Evacanthus laminatus	100.99	31.76
Auchenorrhyncha	Cicadellidae	Evacanthus	Evacanthus laminatus	102.54	32.79
Auchenorrhyncha	Cicadellidae	Evacanthus	Evacanthus longispinosus	99.11	30.01
Auchenorrhyncha	Cicadellidae	Evacanthus	Evacanthus longispinosus	102.15	30.07
Auchenorrhyncha	Cicadellidae	Evacanthus	Evacanthus longispinosus	103.93	33.24
Auchenorrhyncha	Cicadellidae	Evacanthus	Evacanthus nigrifasciatus	95.33	29.33
Auchenorrhyncha	Cicadellidae	Evacanthus	Evacanthus ochraceus	103.66	33.31
Auchenorrhyncha	Cicadellidae	Evacanthus	Evacanthus qiansus	97.35	30.73
Auchenorrhyncha	Cicadellidae	Evacanthus	Evacanthus qiansus	99.84	27.85
Auchenorrhyncha	Cicadellidae	Evacanthus	Evacanthus qiansus	99.06	28.4
Auchenorrhyncha	Cicadellidae	Evacanthus	Evacanthus repexus	97.02	28.5
Auchenorrhyncha	Cicadellidae	Evacanthus	Evacanthus repexus	97.07	28.58
Auchenorrhyncha	Cicadellidae	Evacanthus	Evacanthus repexus	94.35	29.66
Auchenorrhyncha	Cicadellidae	Evacanthus	Evacanthus repexus	95.77	29.86
Auchenorrhyncha	Cicadellidae	Evacanthus	Evacanthus repexus	95.01	30.04
Auchenorrhyncha	Cicadellidae	Evacanthus	Evacanthus rubrivenosus	101.77	29.56
Auchenorrhyncha	Cicadellidae	Evacanthus	Evacanthus rubrivenosus	101.96	30
Auchenorrhyncha	Cicadellidae	Evacanthus	Evacanthus rufescens	91.8	27.87
Auchenorrhyncha	Cicadellidae	Evacanthus	Evacanthus ruficostatus	94.36	29.63
Auchenorrhyncha	Cicadellidae	Evacanthus	Evacanthus rufomarginatus	95.33	29.33
Auchenorrhyncha	Cicadellidae	Evacanthus	Evacanthus spinosus	103.66	33.31
Auchenorrhyncha	Cicadellidae	Evacanthus	Evacanthus stigmatus	95.77	29.85
Auchenorrhyncha	Cicadellidae	Evacanthus	Evacanthus trimaculatus	92.2	29.06
Auchenorrhyncha	Cicadellidae	Evacanthus	Evacanthus uncinatus	95.07	30.1
Auchenorrhyncha	Flatidae	Exoma	Exoma basimacula	94.82	30.27
Auchenorrhyncha	Flatidae	Exoma	Exoma medogensis	95.33	29.33
Auchenorrhyncha	Flatidae	Exoma	Exoma medogensis	94.81	30.26
Auchenorrhyncha	Delphacidae	Fangdelphax	Fangdelphax gongshanensis	98.67	27.74
Auchenorrhyncha	Delphacidae	Fangdelphax	Fangdelphax gongshanensis	98.52	27.94
Auchenorrhyncha	Delphacidae	Fangdelphax	Fangdelphax gongshanensis	102.44	36.52
Sternorrhyncha	Pseudococcidae	Ferrisia	Ferrisia virgata	85.98	27.98
Sternorrhyncha	Pseudococcidae	Ferrisia	Ferrisia virgata	95.37	29.67
Auchenorrhyncha	Flatidae	Flata	Flata taiwana	98.54	29.49
Auchenorrhyncha	Flatidae	Flatida	Flatida marginella	97.39	28.82
Auchenorrhyncha	Flatidae	Flatida	Flatida marginella	95.3463	29.3409
Auchenorrhyncha	Issidae	Folifemurum	Folifemurum duplicatum	99.06	28.4
Sternorrhyncha	Pseudococcidae	Fonscolombia	Fonscolombia europaea	90.55	30.08
Sternorrhyncha	Diaspididae	Formosaspis	Formosaspis takahashii	99.72	27.82
Sternorrhyncha	Diaspididae	Formosaspis	Formosaspis wanglangensis	104.16	32.91
Auchenorrhyncha	Issidae	Fortunia	Fortunia sinensis	98.77	27.59
Auchenorrhyncha	Cicadidae	Gaeana	Gaeana nigra	95.33	29.33
Auchenorrhyncha	Delphacidae	Ganus	Ganus pallicarinatus	100.8	32.44
Auchenorrhyncha	Delphacidae	Ganus	Ganus pallicarinatus	102.63	32.91
Auchenorrhyncha	Delphacidae	Ganus	Ganus pallicarinatus	102.44	36.52
Auchenorrhyncha	Membracidae	Gargara	Gargara barkamensis	102.21	31.91
Auchenorrhyncha	Flatidae	Geisha	Geisha distinctissima	98.52	27.94
Auchenorrhyncha	Flatidae	Geisha	Geisha distinctissima	98.62	28.01
Auchenorrhyncha	Flatidae	Geisha	Geisha distinctissima	93.29	30.01
Auchenorrhyncha	Flatidae	Geisha	Geisha qinlingeinsis	99.35	29.83
Auchenorrhyncha	Flatidae	Geisha	Geisha qinlingeinsis	99.25	31.45
Auchenorrhyncha	Flatidae	Geisha	Geisha qinlingeinsis	96.42	33.25
Heteroptera	Lygaeidae	Geocoris (Geocoris)	Geocoris (Geocoris) pallidipennis	99.9	27.41
Heteroptera	Lygaeidae	Geocoris (Geocoris)	Geocoris (Geocoris) pallidipennis	100.17	27.09
Heteroptera	Lygaeidae	Geocoris (Geocoris)	Geocoris (Geocoris) pallidipennis	99.06	28.4
Heteroptera	Lygaeidae	Geocoris (Geocoris)	Geocoris (Geocoris) pallidipennis	99.89	29.08
Heteroptera	Lygaeidae	Geocoris (Geocoris)	Geocoris (Geocoris) pallidipennis	97.18	31.14
Heteroptera	Lygaeidae	Geocoris (Geocoris)	Geocoris (Geocoris) pallidipennis	98.22	31.5
Heteroptera	Lygaeidae	Geocoris	Geocoris chinensis	98.63	28.54
Heteroptera	Lygaeidae	Geocoris	Geocoris chinensis	99.76	29.12
Heteroptera	Lygaeidae	Geocoris	Geocoris hui	86.34	28.78
Heteroptera	Lygaeidae	Geocoris	Geocoris montanus	81.18	30.29
Heteroptera	Lygaeidae	Geocoris	Geocoris ochropteras	95.26	29.14
Heteroptera	Lygaeidae	Geocoris	Geocoris varius	95.26	29.14
Heteroptera	Lygaeidae	Geocoris	Geocoris varius	94.81	30.26
Auchenorrhyncha	Issidae	Gergithoides	Gergithoides undulatus	100.66	33.27
Auchenorrhyncha	Issidae	Gergithoides	Gergithoides undulatus	101.12	34.24
Auchenorrhyncha	Issidae	Gergithoides	Gergithoides undulatus	100.02	36.45
Auchenorrhyncha	Issidae	Gergithoides	Gergithoides undulatus	99.8	38.69
Auchenorrhyncha	Cicadellidae	Gessius	Gessius verticalis	103.19	31.03
Auchenorrhyncha	Delphacidae	Glabrinotum	Glabrinotum qitaiensis	100.21	28.73
Auchenorrhyncha	Delphacidae	Glabrinotum	Glabrinotum qitaiensis	102.9	33.68
Auchenorrhyncha	Issidae	Gnezdilovius	Gnezdilovius rugiformis	98.85	26.98
Auchenorrhyncha	Issidae	Gnezdilovius	Gnezdilovius rugiformis	100.12	29.83
Auchenorrhyncha	Issidae	Gnezdilovius	Gnezdilovius rugiformis	99.76	32.14
Auchenorrhyncha	Derbidae	Goneokara	Goneokara improcerum	97.39	28.82
Auchenorrhyncha	Derbidae	Goneokara	Goneokara improcerum	101.77	31.52
Heteroptera	Nabidae	Gorpis	Gorpis annulatus	95.01	28.73
Heteroptera	Nabidae	Gorpis	Gorpis brevilineatus	103.35	31.3
Heteroptera	Nabidae	Gorpis	Gorpis brevilineatus	102.07	31.49
Heteroptera	Nabidae	Gorpis	Gorpis yunnanus	95.38	29.58
Auchenorrhyncha	Cicadidae	Graptopsaltria	Graptopsaltria nigrofuscata	99.16	27.46
Auchenorrhyncha	Cicadidae	Graptopsaltria	Graptopsaltria nigrofuscata	101.75	29.95
Auchenorrhyncha	Cicadidae	Graptopsaltria	Graptopsaltria tienta	102.09	29.76
Auchenorrhyncha	Cicadidae	Graptotettix	Graptotettix guttatus	95.1724	29.244
Sternorrhyncha	Aphididae	Greenidea	Greenidea flacourtiae	95.33	29.33
Sternorrhyncha	Aphididae	Greenidea	Greenidea kuwanai	97.47	28.66
Sternorrhyncha	Aphididae	Greenidea	Greenidea kuwanai	103.59	31.48
Auchenorrhyncha	Delphacidae	Gufacies	Gufacies hyalimaculata	100.25	30.93
Auchenorrhyncha	Delphacidae	Gufacies	Gufacies hyalimaculata	102.45	31.23
Heteroptera	Rhyparochromidae	Gyndes	Gyndes guangxiensis	94.81	30.26
Sternorrhyncha	Aphididae	Hamamelistes	Hamamelistes similibetulae	94.36	29.65
Sternorrhyncha	Aphididae	Hamamelistes	Hamamelistes similibetulae	93.25	29.89
Auchenorrhyncha	Cicadellidae	Haranga	Haranga maculata	99.8	28.93
Auchenorrhyncha	Delphacidae	Harmalia	Harmalia obscura	102.9	33.67
Auchenorrhyncha	Delphacidae	Harmalia	Harmalia obscura	102.49	34.33
Heteroptera	Reduviidae	Harpactor	Harpactor costalis	99.9	27.41
Heteroptera	Reduviidae	Harpactor	Harpactor costalis	100.17	27.09
Heteroptera	Reduviidae	Harpactor	Harpactor costalis	98.87	28.58
Heteroptera	Reduviidae	Harpactor	Harpactor dauricus	102.44	35.68
Heteroptera	Reduviidae	Harpactor	Harpactor reuteri	81.61	30.6
Auchenorrhyncha	Derbidae	Hauptenia	Hauptenia jacula	100.86	28.41
Auchenorrhyncha	Derbidae	Hauptenia	Hauptenia jacula	100.59	29.12
Auchenorrhyncha	Derbidae	Hauptenia	Hauptenia jacula	99.96	29.48
Auchenorrhyncha	Derbidae	Hauptenia	Hauptenia jacula	99.01	29.77
Auchenorrhyncha	Derbidae	Hauptenia	Hauptenia jacula	100.51	32.78
Auchenorrhyncha	Derbidae	Hauptenia	Hauptenia jacula	101.86	32.95
Auchenorrhyncha	Derbidae	Hauptenia	Hauptenia jacula	98.31	33.25
Auchenorrhyncha	Derbidae	Hauptenia	Hauptenia jacula	101.57	34.48
Auchenorrhyncha	Derbidae	Hauptenia	Hauptenia jacula	103.38	34.71
Auchenorrhyncha	Derbidae	Hauptenia	Hauptenia jacula	98.46	38.05
Sternorrhyncha	Aphididae	Hayhurstia	Hayhurstia atriplicis	100.15	36.93
Auchenorrhyncha	Cicadellidae	Hecalus	Hecalus prasinus	95.26	29.14
Heteroptera	Miridae	Helopeltis	Helopeltis cinchonae	95.26	29.14
Sternorrhyncha	Diaspididae	Hemiberlesia	Hemiberlesia palmae	85.98	27.98
Sternorrhyncha	Diaspididae	Hemiberlesia	Hemiberlesia palmae	85.3	28.78
Auchenorrhyncha	Delphacidae	Herbalima (Herbalima)	Herbalima (Herbalima) limbata	94.51	39.01
Auchenorrhyncha	Flatidae	Herbiflata	Herbiflata xizangensis	91.75	27.81
Auchenorrhyncha	Flatidae	Herbiflata	Herbiflata xizangensis	99	28.09
Auchenorrhyncha	Flatidae	Herbiflata	Herbiflata xizangensis	94.81	30.26
Heteroptera	Heterogastridae	Heterogaster	Heterogaster chinensis	103.84	31.67
Heteroptera	Miridae	Heterolygus	Heterolygus clavicornis	102.58	31.21
Heteroptera	Miridae	Heterolygus	Heterolygus clavicornis	102.67	31.85
Heteroptera	Miridae	Heterolygus	Heterolygus clavicornis	102.21	31.91
Heteroptera	Miridae	Heterolygus	Heterolygus clavicornis	102.62	32.02
Heteroptera	Miridae	Heterolygus	Heterolygus duplicatus	101.01	30.03
Heteroptera	Miridae	Heterolygus	Heterolygus duplicatus	102.71	30.69
Heteroptera	Miridae	Heterolygus	Heterolygus duplicatus	101.89	30.88
Heteroptera	Miridae	Heterolygus	Heterolygus duplicatus	102.58	31.21
Heteroptera	Miridae	Heterolygus	Heterolygus duplicatus	102.22	31.9
Heteroptera	Miridae	Heterolygus	Heterolygus flavoventris	102.58	31.21
Heteroptera	Miridae	Heterolygus	Heterolygus flavoventris	102.62	32.02
Heteroptera	Miridae	Heterolygus	Heterolygus fusconiger	102.67	31.85
Heteroptera	Miridae	Heterolygus	Heterolygus fusconiger	102.62	32.02
Heteroptera	Miridae	Heterolygus	Heterolygus tenuicornis	102.71	30.69
Heteroptera	Miridae	Heterolygus	Heterolygus trivittulatus	94.21	29.21
Heteroptera	Miridae	Heterolygus	Heterolygus trivittulatus	95.78	29.85
Heteroptera	Miridae	Heterolygus	Heterolygus trivittulatus	101.96	30
Heteroptera	Miridae	Heterolygus	Heterolygus trivittulatus	101.48	30.09
Heteroptera	Miridae	Heterolygus	Heterolygus trivittulatus	102.36	31
Heteroptera	Miridae	Heterolygus	Heterolygus trivittulatus	102.42	31.14
Heteroptera	Miridae	Heterolygus	Heterolygus trivittulatus	102.58	31.21
Heteroptera	Miridae	Heterolygus	Heterolygus trivittulatus	102.48	31.29
Heteroptera	Miridae	Heterolygus	Heterolygus trivittulatus	102.79	31.67
Heteroptera	Miridae	Heterolygus	Heterolygus trivittulatus	102.67	31.85
Heteroptera	Miridae	Heterolygus	Heterolygus trivittulatus	102.22	31.9
Heteroptera	Miridae	Heterolygus	Heterolygus trivittulatus	102.21	31.91
Heteroptera	Miridae	Heterolygus	Heterolygus trivittulatus	102.62	32.02
Heteroptera	Miridae	Heterolygus	Heterolygus univittatus	94.21	29.21
Heteroptera	Miridae	Heterolygus	Heterolygus validicornis	102.71	30.69
Heteroptera	Miridae	Heterolygus	Heterolygus yadongensis	89.07	27.8
Heteroptera	Nabidae	Himacerus	Himacerus apterus	99.72	27.83
Heteroptera	Nabidae	Himacerus	Himacerus apterus	101.96	30
Heteroptera	Nabidae	Himacerus	Himacerus apterus	101.01	30.03
Heteroptera	Nabidae	Himacerus	Himacerus apterus	95.07	30.1
Heteroptera	Nabidae	Himacerus	Himacerus apterus	94.81	30.26
Heteroptera	Nabidae	Himacerus	Himacerus apterus	94.82	30.27
Heteroptera	Nabidae	Himacerus	Himacerus apterus	103.59	31.48
Heteroptera	Nabidae	Himacerus	Himacerus apterus	102.79	31.67
Heteroptera	Nabidae	Himacerus	Himacerus apterus	102.22	31.9
Heteroptera	Nabidae	Himacerus	Himacerus apterus	102.21	31.91
Heteroptera	Nabidae	Himacerus	Himacerus apterus	103.6	32.66
Heteroptera	Nabidae	Himacerus	Himacerus apterus	101.62	37.37
Heteroptera	Nabidae	Himacerus	Himacerus assamensis	95.67	29.44
Heteroptera	Nabidae	Himacerus	Himacerus assamensis	95.07	30.1
Heteroptera	Nabidae	Himacerus	Himacerus assamensis	102.21	31.91
Heteroptera	Nabidae	Himacerus	Himacerus fuscopennis	95.77	29.86
Heteroptera	Nabidae	Himacerus	Himacerus fuscopennis	95.26	29.14
Heteroptera	Nabidae	Himacerus	Himacerus pulchrus	95.67	29.44
Heteroptera	Nabidae	Himacerus	Himacerus vicinus	95.66	29.43
Heteroptera	Nabidae	Himacerus	Himacerus xizangensis	95.67	29.44
Heteroptera	Nabidae	Himacerus	Himacerus xizangensis	102.02	29.69
Sternorrhyncha	Triozidae	Hippophaetrioza	Hippophaetrioza incurva	91.77	29.23
Sternorrhyncha	Triozidae	Hippophaetrioza	Hippophaetrioza incurva	94.08	29.73
Sternorrhyncha	Triozidae	Hippophaetrioza	Hippophaetrioza maculata	94.08	29.73
Sternorrhyncha	Triozidae	Hippophaetrioza	Hippophaetrioza nyingchensis	94.08	29.73
Sternorrhyncha	Triozidae	Hippophaetrioza	Hippophaetrioza qinghiensis	101.69	36.93
Heteroptera	Pentatomidae	Hippotiscus	Hippotiscus dorsalis	95.17	29.23
Heteroptera	Pentatomidae	Homalogonia	Homalogonia croceomaculata	99.76	29.12
Heteroptera	Pentatomidae	Homalogonia	Homalogonia obtusa	95.46	29.49
Heteroptera	Pentatomidae	Homalogonia	Homalogonia obtusa	98.6	29.02
Heteroptera	Pentatomidae	Homalogonia	Homalogonia obtusa	97.01	28.49
Heteroptera	Pentatomidae	Homalogonia	Homalogonia obtusa	97.34	30.71
Heteroptera	Pentatomidae	Homalogonia	Homalogonia obtusa	94.81	30.26
Heteroptera	Pentatomidae	Homalogonia	Homalogonia obtusa	95.34	30.01
Heteroptera	Coreidae	Homoeocerus	Homoeocerus bicoloripes	97.02	28.5
Heteroptera	Coreidae	Homoeocerus	Homoeocerus graminis	95.17	29.23
Heteroptera	Coreidae	Homoeocerus	Homoeocerus huneralis	95.26	29.14
Heteroptera	Coreidae	Homoeocerus	Homoeocerus huneralis	95.17	29.23
Heteroptera	Coreidae	Homoeocerus	Homoeocerus laevilineus	95.16	29.2
Heteroptera	Coreidae	Homoeocerus	Homoeocerus singalensis	95.26	29.14
Heteroptera	Coreidae	Homoeocerus	Homoeocerus unicolor	97.47	28.66
Heteroptera	Coreidae	Homoeocerus	Homoeocerus unicolor	97.47	28.67
Heteroptera	Coreidae	Homoeocerus	Homoeocerus unipunctatus	97.01	28.49
Heteroptera	Coreidae	Homoeocerus	Homoeocerus unipunctatus	95.16	29.2
Heteroptera	Coreidae	Homoeocerus	Homoeocerus unipunctatus	95.66	29.43
Heteroptera	Coreidae	Homoeocerus	Homoeocerus unipunctatus	95.17	29.23
Heteroptera	Pentatomidae	Hoplistodera	Hoplistodera fergussoni	97.39	28.82
Heteroptera	Pentatomidae	Hoplistodera	Hoplistodera fergussoni	94.81	30.26
Heteroptera	Pentatomidae	Hoplistodera	Hoplistodera virescens	95.16	29.2
Heteroptera	Pentatomidae	Hoplistodera	Hoplistodera virescens	95.34	30.01
Auchenorrhyncha	Cicadidae	Huechys	Huechys sanguinea	102.22	31.9
Auchenorrhyncha	Cicadidae	Hyalessa	Hyalessa batangensis	99.11	30.01
Auchenorrhyncha	Cicadidae	Hyalessa	Hyalessa expansa	85.3268	28.3971
Auchenorrhyncha	Cicadidae	Hyalessa	Hyalessa maculaticollis	104.239	33.2561
Auchenorrhyncha	Cicadidae	Hyalessa	Hyalessa ronshana	100.11	27.19
Auchenorrhyncha	Cicadidae	Hyalessa	Hyalessa ronshana	100.143	27.2473
Auchenorrhyncha	Cicadidae	Hyalessa	Hyalessa ronshana	100.156	27.2576
Auchenorrhyncha	Cicadidae	Hyalessa	Hyalessa ronshana	100.071	27.1697
Auchenorrhyncha	Cicadidae	Hyalessa	Hyalessa ronshana	100.112	27.1927
Auchenorrhyncha	Cicadidae	Hyalessa	Hyalessa ronshana	99.3064	28.2404
Auchenorrhyncha	Cicadidae	Hyalessa	Hyalessa ronshana	100.069	27.1702
Auchenorrhyncha	Cicadidae	Hyalessa	Hyalessa ronshana	100.191	27.2846
Auchenorrhyncha	Cicadidae	Hyalessa	Hyalessa scutata	99.71	27.82
Auchenorrhyncha	Cicadidae	Hyalessa	Hyalessa scutata	97.47	28.66
Auchenorrhyncha	Cicadidae	Hyalessa	Hyalessa virescens	85.3	28.78
Auchenorrhyncha	Cicadidae	Hyalessa	Hyalessa virescens	97.46	28.66
Auchenorrhyncha	Cicadidae	Hyalessa	Hyalessa wangi	98.6214	28.015
Sternorrhyncha	Aphididae	Hybothoracaphis	Hybothoracaphis laevigata	97.5	28.8
Sternorrhyncha	Aphididae	Hybothoracaphis	Hybothoracaphis laevigata	94.34	29.31
Sternorrhyncha	Aphididae	Hybothoracaphis	Hybothoracaphis laevigata	94.72	29.44
Sternorrhyncha	Aphididae	Hybothoracaphis	Hybothoracaphis laevigata	96.39	29.61
Heteroptera	Coreidae	Hygia	Hygia bituberosa	95.33	29.33
Heteroptera	Coreidae	Hygia	Hygia bituberosa	95.15	29.33
Heteroptera	Coreidae	Hygia	Hygia bituberosa	95.45	29.47
Heteroptera	Coreidae	Hygia	Hygia capitata	95.3	29.32
Heteroptera	Coreidae	Hygia	Hygia capitata	95.33	29.33
Heteroptera	Coreidae	Hygia	Hygia funebris	95.17	29.23
Heteroptera	Coreidae	Hygia	Hygia notata	95.45	29.47
Heteroptera	Coreidae	Hygia	Hygia touchei	99.08	27.36
Heteroptera	Coreidae	Hygia	Hygia touchei	95.66	29.43
Heteroptera	Coreidae	Hygia	Hygia touchei	97.39	28.82
Heteroptera	Coreidae	Hygia	Hygia touchei	103.19	31.03
Heteroptera	Pentatomidae	Hyperoncus	Hyperoncus lateritius	97.01	28.49
Auchenorrhyncha	Membracidae	Hypsaucheria	Hypsaucheria hardwickii	95.38	29.58
Auchenorrhyncha	Membracidae	Hypsaucheria	Hypsaucheria hardwickii	95.66	29.43
Auchenorrhyncha	Membracidae	Hypsaucheria	Hypsaucheria hardwickii	95.17	29.23
Auchenorrhyncha	Membracidae	Hypsaucheria	Hypsaucheria hardwickii	95.26	29.14
Auchenorrhyncha	Membracidae	Hypsolyrium	Hypsolyrium kempi	95.38	29.58
Auchenorrhyncha	Membracidae	Hypsolyrium	Hypsolyrium kempi	95.66	29.43
Auchenorrhyncha	Membracidae	Hypsolyrium	Hypsolyrium kempi	95.17	29.23
Auchenorrhyncha	Membracidae	Hypsolyrium	Hypsolyrium kempi	95.26	29.14
Auchenorrhyncha	Membracidae	Hypsolyrium	Hypsolyrium kempi	99.89	29.08
Auchenorrhyncha	Membracidae	Hypsolyrium	Hypsolyrium kempi	99.76	29.12
Auchenorrhyncha	Membracidae	Hypsolyrium	Hypsolyrium kempi	102.07	29.6
Sternorrhyncha	Margarodidae	Icerya	Icerya pilosa	85.98	27.98
Auchenorrhyncha	Cicadellidae	Idiocerus	Idiocerus wolongus	102.98	30.88
Auchenorrhyncha	Cicadellidae	Igerna	Igerna tenuicaula	98.62	28.01
Sternorrhyncha	Pseudococcidae	Indococcus	Indococcus acanthodes	89.16	27.76
Auchenorrhyncha	Tropiduchidae	Indogaetulia	Indogaetulia rubiocellata	95.17	29.23
Auchenorrhyncha	Cixiidae	Indolipa	Indolipa kurseongensis	97.02	28.5
Auchenorrhyncha	Cixiidae	Indolipa	Indolipa kurseongensis	97.47	28.66
Auchenorrhyncha	Cixiidae	Indolipa	Indolipa kurseongensis	95.18	29.24
Auchenorrhyncha	Cixiidae	Indolipa	Indolipa motuonus	95.18	29.24
Auchenorrhyncha	Delphacidae	Indozuriel	Indozuriel rostri	100.25	30.95
Auchenorrhyncha	Cicadellidae	Iniesta	Iniesta bengalensis	102.22	31.9
Heteroptera	Pentatomidae	Irochrotus	Irochrotus mongolicus	104.24	33.26
Heteroptera	Pentatomidae	Irochrotus	Irochrotus mongolicus	101.75	29.95
Auchenorrhyncha	Delphacidae	Ishiharodelphax	Ishiharodelphax ferinus	99.8	38.69
Auchenorrhyncha	Tropiduchidae	Isporisa	Isporisa baibungensis	95.3	29.2
Auchenorrhyncha	Tropiduchidae	Isporisa	Isporisa baibungensis	95	29.33
Auchenorrhyncha	Tropiduchidae	Isyndus	Isyndus obscurus	98.87	28.58
Auchenorrhyncha	Tropiduchidae	Isyndus	Isyndus obscurus	98.6	29.02
Auchenorrhyncha	Tropiduchidae	Isyndus	Isyndus sinicus	95.17	29.23
Auchenorrhyncha	Tropiduchidae	Isyndus	Isyndus yunnanus	99.08	27.36
Auchenorrhyncha	Delphacidae	Javesella (Javesella)	Javesella (Javesella) dubia	103.52	34.78
Auchenorrhyncha	Aphrophoridae	Jembrana	Jembrana huangi	102.21	31.91
Auchenorrhyncha	Aphrophoridae	Jembrana	Jembrana latidentata	98.66	28.79
Auchenorrhyncha	Aphrophoridae	Jembrana	Jembrana latidentata	99.35	30.31
Auchenorrhyncha	Aphrophoridae	Jembrana	Jembrana longipensis	91.96	27.99
Auchenorrhyncha	Aphrophoridae	Jembrana	Jembrana ovalis	101.75	29.95
Auchenorrhyncha	Aphrophoridae	Jembrana	Jembrana tibetana	95.35	30.26
Auchenorrhyncha	Aphrophoridae	Jembrana	Jembrana wangi	103.66	33.31
Auchenorrhyncha	Derbidae	Kamendaka	Kamendaka insolita	102.9	31.11
Auchenorrhyncha	Derbidae	Kamendaka	Kamendaka ochracea	97.02	28.5
Auchenorrhyncha	Derbidae	Kamendaka	Kamendaka ochracea	97.47	28.66
Auchenorrhyncha	Derbidae	Kamendaka	Kamendaka ochracea	97.39	28.82
Auchenorrhyncha	Cercopidae	Kanoscarta	Kanoscarta birubrofasciata	95.67	29.44
Auchenorrhyncha	Cercopidae	Kanoscarta	Kanoscarta brevicula	102.98	30.88
Auchenorrhyncha	Cercopidae	Kanoscarta	Kanoscarta decisa	95.66	29.43
Auchenorrhyncha	Cercopidae	Kanoscarta	Kanoscarta decisa	94.81	30.26
Auchenorrhyncha	Cercopidae	Kanoscarta	Kanoscarta mandarina	103.19	31.03
Auchenorrhyncha	Cercopidae	Kanoscarta	Kanoscarta mandarina	102.09	29.76
Auchenorrhyncha	Cercopidae	Kanozata	Kanozata shillongana	95.26	29.14
Auchenorrhyncha	Cicadellidae	Kapsa	Kapsa dolka	102.22	31.9
Auchenorrhyncha	Cicadidae	Karenia	Karenia chama	100.23	27.1442
Auchenorrhyncha	Cicadidae	Karenia	Karenia ravida	98.7768	27.168
Auchenorrhyncha	Cicadidae	Katoa	Katoa neokanagana	103.39	31.06
Sternorrhyncha	Kermesidae	Kermes	Kermes roboris	95.46	29.49
Sternorrhyncha	Kermesidae	Kermes	Kermes roboris	95.37	29.67
Auchenorrhyncha	Meenoplidae	Kermesia	Kermesia yunnanensis	100.86	28.41
Auchenorrhyncha	Meenoplidae	Kermesia	Kermesia yunnanensis	97.39	28.82
Auchenorrhyncha	Meenoplidae	Kermesia	Kermesia yunnanensis	100.59	29.1
Auchenorrhyncha	Meenoplidae	Kermesia	Kermesia yunnanensis	90.71	29.4
Auchenorrhyncha	Meenoplidae	Kermesia	Kermesia yunnanensis	102.44	35.05
Auchenorrhyncha	Kinnaridae	Kinnara	Kinnara albiabdominalis	97.47	28.66
Auchenorrhyncha	Kinnaridae	Kinnara	Kinnara albiabdominalis	94.55	29.47
Auchenorrhyncha	Kinnaridae	Kinnara	Kinnara albiabdominalis	95.07	30.1
Auchenorrhyncha	Kinnaridae	Kinnara	Kinnara flavimarginalis	102.01	29.49
Auchenorrhyncha	Kinnaridae	Kinnara	Kinnara flavimarginalis	99.35	29.83
Auchenorrhyncha	Kinnaridae	Kinnara	Kinnara flavimarginalis	101.15	30.93
Auchenorrhyncha	Kinnaridae	Kinnara	Kinnara mediprocessa	101.38	27.68
Auchenorrhyncha	Kinnaridae	Kinnara	Kinnara mediprocessa	100.69	30.79
Auchenorrhyncha	Kinnaridae	Kinnara	Kinnara trifurcata	94.55	29.47
Auchenorrhyncha	Kinnaridae	Kinnara	Kinnara trifurcata	95.77	29.86
Auchenorrhyncha	Kinnaridae	Kinnara	Kinnara trifurcata	100.28	28.72
Auchenorrhyncha	Kinnaridae	Kinnara	Kinnara trifurcata	98.85	30.1
Auchenorrhyncha	Kinnaridae	Kinnara	Kinnara trifurcata	92.05	30.4
Auchenorrhyncha	Kinnaridae	Kinnara	Kinnara trifurcata	101.75	30.75
Auchenorrhyncha	Cixiidae	Kirbyana	Kirbyana lini	99.62	38.25
Auchenorrhyncha	Issidae	Kodaianella	Kodaianella bicinctifrons	102.09	29.76
Auchenorrhyncha	Issidae	Kodaianella	Kodaianella bicinctifrons	101.55	30.03
Auchenorrhyncha	Issidae	Kodaianella	Kodaianella brevispina	101.96	30
Auchenorrhyncha	Cicadellidae	Kolla	Kolla brevis	94.48	29.57
Auchenorrhyncha	Cicadellidae	Kolla	Kolla brevis	94.38	29.65
Auchenorrhyncha	Cicadellidae	Kolla	Kolla brevis	94.81	30.27
Auchenorrhyncha	Cicadellidae	Kolla	Kolla emphysematosa	99.11	30.01
Auchenorrhyncha	Cicadellidae	Kolla	Kolla medsimilis	94.48	29.57
Auchenorrhyncha	Cicadellidae	Kolla	Kolla medsimilis	94.38	29.65
Auchenorrhyncha	Cicadellidae	Kolla	Kolla medsimilis	94.81	30.27
Auchenorrhyncha	Cicadellidae	Kolla	Kolla paulula	95.26	29.14
Auchenorrhyncha	Cicadellidae	Kolla	Kolla paulula	103.19	31.03
Auchenorrhyncha	Cicadellidae	Kolla	Kolla unimaculata	98.87	28.58
Auchenorrhyncha	Cicadellidae	Kolla	Kolla unimaculata	99.35	29.83
Auchenorrhyncha	Cicadidae	Kosemia	Kosemia admirabilis	102.65	35.73
Auchenorrhyncha	Cicadidae	Kosemia	Kosemia admirabilis	104.222	33.2226
Auchenorrhyncha	Cicadidae	Kosemia	Kosemia chinensis	101.96	30
Auchenorrhyncha	Cicadidae	Kosemia	Kosemia chinensis	103.39	31.06
Auchenorrhyncha	Cicadidae	Kosemia	Kosemia fuscoclavalis	95.77	29.86
Auchenorrhyncha	Cicadidae	Kosemia	Kosemia fuscoclavalis	104.247	33.2512
Auchenorrhyncha	Cicadidae	Kosemia	Kosemia prominentis	94.55	29.47
Auchenorrhyncha	Cicadidae	Kosemia	Kosemia prominentis	95.77	29.86
Auchenorrhyncha	Cicadidae	Kosemia	Kosemia prominentis	95.07	30.1
Auchenorrhyncha	Cicadidae	Kosemia	Kosemia prominentis	95.09	30.1
Auchenorrhyncha	Cicadidae	Kosemia	Kosemia prominentis	94.81	30.26
Auchenorrhyncha	Cicadidae	Kosemia	Kosemia yezoensis	101.832	37.0388
Auchenorrhyncha	Cicadidae	Kosemia	Kosemia yezoensis	100.437	35.806
Auchenorrhyncha	Cicadellidae	Krisna	Krisna sherwilli	99.76	29.12
Auchenorrhyncha	Delphacidae	Kusnezoviella	Kusnezoviella dimidiatifrons	100.86	28.41
Auchenorrhyncha	Delphacidae	Kusnezoviella	Kusnezoviella dimidiatifrons	101.16	36.58
Auchenorrhyncha	Delphacidae	Kusnezoviella	Kusnezoviella dimidiatifrons	75.05	38.25
Auchenorrhyncha	Delphacidae	Kusnezoviella	Kusnezoviella dimidiatifrons	99.8	38.69
Auchenorrhyncha	Delphacidae	Kusnezoviella	Kusnezoviella dimidiatifrons	94.51	39.01
Auchenorrhyncha	Cicadellidae	Kutarianigri	Kutarianigri fasciara	100.17	27.09
Auchenorrhyncha	Cixiidae	Kuvera	Kuvera kurilensis	95.17	29.21
Auchenorrhyncha	Cixiidae	Kuvera	Kuvera kurilensis	95	29.33
Auchenorrhyncha	Cixiidae	Kuvera	Kuvera seminhyalina	85.98	27.98
Auchenorrhyncha	Cixiidae	Kuvera	Kuvera transversa	95	29.22
Auchenorrhyncha	Cixiidae	Kuvera	Kuvera transversa	101.05	30.64
Auchenorrhyncha	Cixiidae	Kuvera	Kuvera vilbastei	94.82	30.27
Auchenorrhyncha	Cixiidae	Kuvera	Kuvera vilbastei	94.81	30.26
Auchenorrhyncha	Cixiidae	Kuvera	Kuvera xianggelilaensis	99.7	27.83
Auchenorrhyncha	Cicadellidae	Kyboasca	Kyboasca bana	97.18	31.14
Auchenorrhyncha	Cicadellidae	Kyboasca	Kyboasca bana	96.38	31.45
Auchenorrhyncha	Cicadellidae	Kyboasca	Kyboasca bana	97.39	28.82
Auchenorrhyncha	Cicadellidae	Kybos	Kybos huanghecus	97.53	31.28
Sternorrhyncha	Aphididae	Lachnus	Lachnus siniquercus	97.1	28.47
Sternorrhyncha	Aphididae	Lachnus	Lachnus tropicalis	99.8	28.93
Sternorrhyncha	Aphididae	Lachnus	Lachnus tropicalis	103.59	31.48
Auchenorrhyncha	Lophopidae	Lacusa	Lacusa yunnanensis	95.33	29.97
Auchenorrhyncha	Lophopidae	Lacusa	Lacusa yunnanensis	96.89	33.8
Auchenorrhyncha	Derbidae	Lamenia	Lamenia nitobei	101.05	33.5
Heteroptera	Pentatomidae	Lamprocoris	Lamprocoris lateralis	95.26	29.14
Heteroptera	Pentatomidae	Lamprocoris	Lamprocoris lateralis	95.34	30.01
Heteroptera	Pentatomidae	Lamprocoris	Lamprocoris roylii	86.03	28.51
Heteroptera	Pentatomidae	Lamprocoris	Lamprocoris roylii	95.26	29.14
Heteroptera	Pentatomidae	Lamprocoris	Lamprocoris roylii	95.1753	29.2193
Heteroptera	Pentatomidae	Lamprocoris	Lamprocoris roylii	95.3301	29.3224
Auchenorrhyncha	Delphacidae	Laodelphax	Laodelphax striatellus	97.39	28.82
Auchenorrhyncha	Delphacidae	Laodelphax	Laodelphax striatellus	92.97	30.67
Auchenorrhyncha	Delphacidae	Laodelphax	Laodelphax striatellus	95.91	30.67
Auchenorrhyncha	Delphacidae	Laoterthrona	Laoterthrona flavovittata	96.08	29.95
Auchenorrhyncha	Delphacidae	Laoterthrona	Laoterthrona flavovittata	102.5	31.15
Heteroptera	Miridae	Lasiolabops	Lasiolabops cosmopolites	100.58	36.39
Auchenorrhyncha	Delphacidae	Latistria	Latistria fuscipennis	101.6	32.52
Auchenorrhyncha	Delphacidae	Latistria	Latistria fuscipennis	101.08	32.66
Auchenorrhyncha	Delphacidae	Latistria	Latistria fuscipennis	102.9	33.68
Auchenorrhyncha	Delphacidae	Latistria	Latistria fuscipennis	102.44	36.52
Auchenorrhyncha	Flatidae	Lawana	Lawana imitata	98.77	27.46
Auchenorrhyncha	Flatidae	Lawana	Lawana imitata	99.84	27.85
Auchenorrhyncha	Cicadellidae	Ledra	Ledra fumata	99.81	27.55
Auchenorrhyncha	Cicadellidae	Ledra	Ledra fumata	99.7	27.8
Auchenorrhyncha	Cicadellidae	Ledra	Ledra fumata	102.6	32.58
Auchenorrhyncha	Cicadellidae	Ledra	Ledra rubricans	102.21	31.91
Auchenorrhyncha	Cicadellidae	Ledra	Ledra rubricans	102.55	32.8
Heteroptera	Cydnidae	Legnotus	Legnotus longiguttulus	102.24	36.82
Heteroptera	Pentatomidae	Lelia	Lelia decempunctata	85.3	28.78
Heteroptera	Pentatomidae	Lelia	Lelia decempunctata	97.01	28.49
Auchenorrhyncha	Membracidae	Leotocentrus	Leotocentrus albolineatus	95.26	29.14
Sternorrhyncha	Diaspididae	Lepidosaphes	Lepidosaphes gloverii	89.16	27.76
Sternorrhyncha	Diaspididae	Lepidosaphes	Lepidosaphes gloverii	85.3	28.78
Sternorrhyncha	Diaspididae	Lepidosaphes	Lepidosaphes tubulorum	85.98	27.98
Sternorrhyncha	Diaspididae	Lepidosaphes	Lepidosaphes tubulorum	89.16	27.76
Sternorrhyncha	Diaspididae	Lepidosaphes	Lepidosaphes tubulorum	85.3	28.78
Sternorrhyncha	Diaspididae	Lepidosaphes	Lepidosaphes tubulorum	103.19	31.03
Sternorrhyncha	Diaspididae	Lepidosaphes	Lepidosaphes ulmi	89.16	27.76
Sternorrhyncha	Diaspididae	Lepidosaphes	Lepidosaphes ulmi	85.3	28.78
Sternorrhyncha	Diaspididae	Lepidosaphes	Lepidosaphes xizangensis	93.97	31.2
Sternorrhyncha	Diaspididae	Lepidosaphes	Lepidosaphes xizangensis	93.68	31.48
Sternorrhyncha	Diaspididae	Lepidosaphes	Lepidosaphes xizangensis	93.52	31.51
Sternorrhyncha	Diaspididae	Lepidosaphes	Lepidosaphes xizangensis	93.11	31.53
Auchenorrhyncha	Cercopidae	Leptataspis	Leptataspis fulviceps	95.46	29.49
Auchenorrhyncha	Membracidae	Leptobelus	Leptobelus gazella	99.9	27.41
Auchenorrhyncha	Membracidae	Leptobelus	Leptobelus gazella	99.89	29.08
Auchenorrhyncha	Membracidae	Leptobelus	Leptobelus gazella	99.76	29.12
Auchenorrhyncha	Membracidae	Leptobelus	Leptobelus gazella	102.09	29.76
Heteroptera	Alydidae	Leptocorisa	Leptocorisa acuta	85.98	27.98
Heteroptera	Alydidae	Leptocorisa	Leptocorisa vericornis	95.38	29.58
Auchenorrhyncha	Cicadidae	Leptosemia	Leptosemia huasipana	95.4904	29.6549
Heteroptera	Tingidae	Lepturga	Lepturga gyirongensis	85.3	28.85
Auchenorrhyncha	Aphrophoridae	Lepyronia	Lepyronia coleoptrata	103.44	32.63
Heteroptera	Rhyparochromidae	Ligyrocoris	Ligyrocoris sylvestris	102.6	32.58
Heteroptera	Pentatomidae	Liicoris	Liicoris tibetanus	94.55	29.47
Heteroptera	Pentatomidae	Liicoris	Liicoris tibetanus	95.26	29.14
Heteroptera	Pentatomidae	Liicoris	Liicoris tibetanus	95.34	30.01
Heteroptera	Miridae	Liistonotus	Liistonotus melanostoma	100.01	27.27
Heteroptera	Miridae	Liistonotus	Liistonotus melanostoma	102.71	30.69
Auchenorrhyncha	Fulgoridae	Limois	Limois chagyabensis	97.35	30.73
Auchenorrhyncha	Fulgoridae	Limois	Limois chagyabensis	94.81	30.22
Auchenorrhyncha	Fulgoridae	Limois	Limois chagyabensis	92.05	30.43
Auchenorrhyncha	Fulgoridae	Limois	Limois chagyabensis	98.42	30.73
Auchenorrhyncha	Fulgoridae	Limois	Limois chagyabensis	103.05	31.54
Auchenorrhyncha	Fulgoridae	Limois	Limois chagyabensis	103.78	31.75
Auchenorrhyncha	Fulgoridae	Limois	Limois chagyabensis	90.25	38.69
Auchenorrhyncha	Fulgoridae	Limois	Limois chagyabensis	104.24	33.26
Auchenorrhyncha	Fulgoridae	Limois	Limois guangxiensis	102.5	31.15
Auchenorrhyncha	Fulgoridae	Limois	Limois hunanensis	99.96	27.16
Auchenorrhyncha	Fulgoridae	Limois	Limois hunanensis	100.12	29.83
Auchenorrhyncha	Fulgoridae	Limois	Limois hunanensis	100.66	33.27
Auchenorrhyncha	Cicadellidae	Limotettix	Limotettix danmai	97.35	30.73
Auchenorrhyncha	Cicadellidae	Limotettix	Limotettix danmai	102.6	32.58
Auchenorrhyncha	Cicadellidae	Limotettix	Limotettix danmai	98.93	32.06
Heteroptera	Acanthosomatidae	Lindbergicoris	Lindbergicoris hastatus	101.96	30
Heteroptera	Acanthosomatidae	Lindbergicoris	Lindbergicoris hastatus	104	33
Auchenorrhyncha	Cicadellidae	Linnavuoriella	Linnavuoriella arcuata	95.26	29.14
Heteroptera	Rhopalidae	Liorhyssus	Liorhyssus hyalinus	98.87	28.58
Heteroptera	Rhopalidae	Liorhyssus	Liorhyssus hyalinus	97.39	28.82
Sternorrhyncha	Aphididae	Liosomaphis	Liosomaphis ornata	101.69	36.93
Sternorrhyncha	Aphididae	Lipaphis (Lipaphis)	Lipaphis (Lipaphis) erysimi	95.26	29.14
Auchenorrhyncha	Cicadellidae	Lodiana	Lodiana huangi	97.02	28.5
Auchenorrhyncha	Cicadellidae	Lodiana	Lodiana ritcheriina	102.98	30.88
Auchenorrhyncha	Cicadellidae	Lodiana	Lodiana tongmaiensis	94.55	29.47
Sternorrhyncha	Aphididae	Longicaudus	Longicaudus trirhodus	102.02	35.52
Sternorrhyncha	Aphididae	Longistigma	Longistigma xizangensis	88.95	27.5
Sternorrhyncha	Aphididae	Longistigma	Longistigma xizangensis	85.33	28.39
Sternorrhyncha	Aphididae	Longistigma	Longistigma xizangensis	85.25	28.88
Sternorrhyncha	Aphididae	Longistigma	Longistigma xizangensis	87.24	29.29
Sternorrhyncha	Diaspididae	Lopholeucaspis	Lopholeucaspis japonica	89.16	27.76
Sternorrhyncha	Diaspididae	Lopholeucaspis	Lopholeucaspis japonica	85.3	28.78
Auchenorrhyncha	Eurybrachidae	Loxocephala	Loxocephala decora	95.3315	29.3247
Auchenorrhyncha	Eurybrachidae	Loxocephala	Loxocephala lisiera	95	29.33
Auchenorrhyncha	Eurybrachidae	Loxocephala	Loxocephala mangkangensis	95.38	29.5
Auchenorrhyncha	Eurybrachidae	Loxocephala	Loxocephala nebulata	103.89	34.12
Auchenorrhyncha	Eurybrachidae	Loxocephala	Loxocephala nebulata	100.28	28.72
Auchenorrhyncha	Eurybrachidae	Loxocephala	Loxocephala nebulata	97.88	29.43
Auchenorrhyncha	Eurybrachidae	Loxocephala	Loxocephala nebulata	100.25	30.95
Auchenorrhyncha	Eurybrachidae	Loxocephala	Loxocephala nebulata	99.63	33.26
Auchenorrhyncha	Eurybrachidae	Loxocephala	Loxocephala nebulata	92.89	34.78
Auchenorrhyncha	Eurybrachidae	Loxocephala	Loxocephala nebulata	99.62	38.25
Auchenorrhyncha	Eurybrachidae	Loxocephala	Loxocephala nebulata	90.25	38.69
Auchenorrhyncha	Eurybrachidae	Loxocephala	Loxocephala neoretinata	97.47	28.66
Auchenorrhyncha	Eurybrachidae	Loxocephala	Loxocephala neoretinata	97.39	28.82
Auchenorrhyncha	Eurybrachidae	Loxocephala	Loxocephala perpunctata	98.8	28.47
Auchenorrhyncha	Eurybrachidae	Loxocephala	Loxocephala perpunctata	99.11	30.01
Auchenorrhyncha	Eurybrachidae	Loxocephala	Loxocephala perpunctata	98.54	29.5
Auchenorrhyncha	Eurybrachidae	Loxocephala	Loxocephala perpunctata	101.75	29.95
Auchenorrhyncha	Eurybrachidae	Loxocephala	Loxocephala perpunctata	98.8	28.4667
Auchenorrhyncha	Eurybrachidae	Loxocephala	Loxocephala retina	95	29.33
Auchenorrhyncha	Eurybrachidae	Loxocephala	Loxocephala retina	95.77	29.57
Auchenorrhyncha	Eurybrachidae	Loxocephala	Loxocephala semimaculata	98.67	27.74
Auchenorrhyncha	Eurybrachidae	Loxocephala	Loxocephala seropunctata	102.01	29.49
Auchenorrhyncha	Eurybrachidae	Loxocephala	Loxocephala seropunctata	101.77	31.52
Auchenorrhyncha	Eurybrachidae	Loxocephala	Loxocephala sinica	102.09	29.76
Auchenorrhyncha	Fulgoridae	Lycorma	Lycorma delicatula	101.15	30.93
Auchenorrhyncha	Fulgoridae	Lycorma	Lycorma delicatula	102.418	31.0902
Heteroptera	Lygaeidae	Lygaeus	Lygaeus equestris	79.66	31.57
Heteroptera	Lygaeidae	Lygaeus	Lygaeus equestris	98.1	31.8
Heteroptera	Lygaeidae	Lygaeus	Lygaeus equestris	100.88	29.78
Heteroptera	Lygaeidae	Lygaeus	Lygaeus equestris	98.93	32.06
Heteroptera	Lygaeidae	Lygaeus	Lygaeus equestris	102.44	35.68
Heteroptera	Lygaeidae	Lygaeus	Lygaeus equestris	102.44	36.5
Heteroptera	Lygaeidae	Lygaeus	Lygaeus equestris	101.53	36.63
Heteroptera	Lygaeidae	Lygaeus	Lygaeus equestris	98.5895	31.6412
Heteroptera	Lygaeidae	Lygaeus	Lygaeus flavescens	98.87	28.58
Heteroptera	Lygaeidae	Lygaeus	Lygaeus flavescens	99.06	28.4
Heteroptera	Lygaeidae	Lygaeus	Lygaeus flavescens	99.89	29.08
Heteroptera	Lygaeidae	Lygaeus	Lygaeus flavescens	99.76	29.12
Heteroptera	Lygaeidae	Lygaeus	Lygaeus flavescens	98.93	32.06
Heteroptera	Lygaeidae	Lygaeus	Lygaeus flavescens	99.01	29.77
Heteroptera	Lygaeidae	Lygaeus	Lygaeus oreopholus	99.79	27.58
Heteroptera	Lygaeidae	Lygaeus	Lygaeus oreopholus	99.76	27.58
Heteroptera	Lygaeidae	Lygaeus	Lygaeus oreopholus	99.9	27.41
Heteroptera	Lygaeidae	Lygaeus	Lygaeus oreopholus	99.84	27.85
Heteroptera	Lygaeidae	Lygaeus	Lygaeus oreopholus	100.17	27.09
Heteroptera	Lygaeidae	Lygaeus	Lygaeus oreopholus	85.98	27.98
Heteroptera	Lygaeidae	Lygaeus	Lygaeus oreopholus	89.16	27.76
Heteroptera	Lygaeidae	Lygaeus	Lygaeus oreopholus	90.12	29.89
Heteroptera	Lygaeidae	Lygaeus	Lygaeus oreopholus	86.03	28.51
Heteroptera	Lygaeidae	Lygaeus	Lygaeus oreopholus	94.85	29.5
Heteroptera	Lygaeidae	Lygaeus	Lygaeus oreopholus	97.34	30.73
Heteroptera	Lygaeidae	Lygaeus	Lygaeus oreopholus	100.88	29.78
Heteroptera	Lygaeidae	Lygaeus	Lygaeus oreopholus	102.5	31.15
Heteroptera	Lygaeidae	Lygaeus	Lygaeus oreopholus	99.76	29.12
Heteroptera	Lygaeidae	Lygaeus	Lygaeus oreopholus	101.75	29.95
Heteroptera	Lygaeidae	Lygaeus	Lygaeus oreopholus	99.35	30.31
Heteroptera	Lygaeidae	Lygaeus	Lygaeus vicarious	99.71	28.36
Heteroptera	Lygaeidae	Lygaeus	Lygaeus vicarious	99.76	27.58
Heteroptera	Lygaeidae	Lygaeus	Lygaeus vicarious	99.84	27.85
Heteroptera	Lygaeidae	Lygaeus	Lygaeus vicarious	100.17	27.09
Heteroptera	Lygaeidae	Lygaeus	Lygaeus vicarious	85.3	28.78
Heteroptera	Lygaeidae	Lygaeus	Lygaeus vicarious	97.34	30.73
Heteroptera	Lygaeidae	Lygaeus	Lygaeus vicarious	97.34	30.71
Heteroptera	Lygaeidae	Lygaeus	Lygaeus vicarious	102.5	31.15
Heteroptera	Lygaeidae	Lygaeus	Lygaeus vicarious	103.05	31.55
Heteroptera	Lygaeidae	Lygaeus	Lygaeus vicarious	100.12	29.83
Heteroptera	Lygaeidae	Lygaeus	Lygaeus vicarious	98.93	32.06
Heteroptera	Lygaeidae	Lygaeus	Lygaeus vicarious	99.35	30.31
Heteroptera	Lygaeidae	Lygaeus	Lygaeus vicarius	99.6212	27.9536
Heteroptera	Lygaeidae	Lygaeus	Lygaeus vicarius	102.901	30.9069
Heteroptera	Lygaeidae	Lygaeus	Lygaeus vicarius	100.112	27.1044
Heteroptera	Lygaeidae	Lygaeus	Lygaeus vicarius	99.7045	27.8609
Heteroptera	Lygaeidae	Lygaeus	Lygaeus vicarius	99.7047	27.864
Heteroptera	Lygaeidae	Lygaeus	Lygaeus wangi	98.69	28.44
Heteroptera	Lygaeidae	Lygaeus	Lygaeus wangi	99.86	28.74
Heteroptera	Miridae	Lygocoris	Lygocoris dilutus	102.52	35.2
Heteroptera	Miridae	Lygocoris	Lygocoris dilutus	102.51	35.39
Heteroptera	Miridae	Lygocoris	Lygocoris integricarinatus	102.58	31.21
Heteroptera	Miridae	Lygocoris	Lygocoris integricarinatus	102.49	31.48
Heteroptera	Miridae	Lygocoris	Lygocoris longipennis	101.75	29.95
Heteroptera	Miridae	Lygocoris	Lygocoris maculiscutellatus	102.68	31.83
Heteroptera	Miridae	Lygocoris	Lygocoris maculiscutellatus	102.62	32.01
Heteroptera	Miridae	Lygocoris	Lygocoris maculiscutellatus	102.62	32.02
Heteroptera	Miridae	Lygocoris	Lygocoris pabulinus	101.22	27.99
Heteroptera	Miridae	Lygocoris	Lygocoris pabulinus	95.35	30.25
Heteroptera	Miridae	Lygocoris	Lygocoris pabulinus	102.62	32.02
Heteroptera	Miridae	Lygocoris	Lygocoris pabulinus	102.68	36.7
Heteroptera	Miridae	Lygocoris	Lygocoris pabulinus	94.16	29.24
Heteroptera	Miridae	Lygocoris	Lygocoris rugosicollis	102.47	31.13
Heteroptera	Miridae	Lygocoris	Lygocoris sichuanicus	102.21	31.91
Heteroptera	Miridae	Lygocoris	Lygocoris striicornis	101.96	30
Heteroptera	Miridae	Lygocoris	Lygocoris striicornis	103.14	31.14
Heteroptera	Miridae	Lygocoris	Lygocoris striicornis	102.48	31.29
Heteroptera	Miridae	Lygocoris	Lygocoris striicornis	102.79	31.67
Heteroptera	Miridae	Lygocoris	Lygocoris striicornis	102.21	31.91
Heteroptera	Miridae	Lygocoris	Lygocoris striicornis	101.957	29.9985
Heteroptera	Miridae	Lygus	Lygus discrepans	100.25	27.09
Heteroptera	Miridae	Lygus	Lygus discrepans	102.71	30.69
Heteroptera	Miridae	Lygus	Lygus discrepans	102.36	31
Heteroptera	Miridae	Lygus	Lygus discrepans	102.58	31.21
Heteroptera	Miridae	Lygus	Lygus discrepans	103.84	31.67
Heteroptera	Miridae	Lygus	Lygus discrepans	102.79	31.67
Heteroptera	Miridae	Lygus	Lygus discrepans	102.22	31.9
Heteroptera	Miridae	Lygus	Lygus discrepans	102.21	31.91
Heteroptera	Miridae	Lygus	Lygus discrepans	85.47	37.3
Heteroptera	Miridae	Lygus	Lygus discrepans	78	37.05
Heteroptera	Miridae	Lygus	Lygus discrepans	79.91	36.3
Heteroptera	Miridae	Lygus	Lygus discrepans	94.16	29.24
Heteroptera	Miridae	Lygus	Lygus discrepans	102.479	31.2867
Heteroptera	Miridae	Lygus	Lygus hsiaoi	85.29	28.85
Heteroptera	Miridae	Lygus	Lygus hsiaoi	85.3	28.85
Heteroptera	Miridae	Lygus	Lygus hsiaoi	85.29	28.86
Heteroptera	Miridae	Lygus	Lygus lucorum	100.02	36.45
Heteroptera	Miridae	Lygus	Lygus lucorum	101.4	37.06
Heteroptera	Miridae	Lygus	Lygus paradiscrepans	100.25	27.09
Heteroptera	Miridae	Lygus	Lygus paradiscrepans	85.3	28.85
Heteroptera	Miridae	Lygus	Lygus paradiscrepans	85.29	28.86
Heteroptera	Miridae	Lygus	Lygus paradiscrepans	85.3	28.86
Heteroptera	Miridae	Lygus	Lygus paradiscrepans	101.01	30.03
Heteroptera	Miridae	Lygus	Lygus paradiscrepans	101.89	30.87
Heteroptera	Miridae	Lygus	Lygus paradiscrepans	101.89	30.88
Heteroptera	Miridae	Lygus	Lygus paradiscrepans	102.36	31
Heteroptera	Miridae	Lygus	Lygus paradiscrepans	102.58	31.21
Heteroptera	Miridae	Lygus	Lygus paradiscrepans	102.48	31.29
Heteroptera	Miridae	Lygus	Lygus paradiscrepans	103.16	31.43
Heteroptera	Miridae	Lygus	Lygus paradiscrepans	102.06	31.48
Heteroptera	Miridae	Lygus	Lygus paradiscrepans	102.07	31.49
Heteroptera	Miridae	Lygus	Lygus paradiscrepans	102.02	31.5
Heteroptera	Miridae	Lygus	Lygus paradiscrepans	103.84	31.67
Heteroptera	Miridae	Lygus	Lygus paradiscrepans	102.79	31.67
Heteroptera	Miridae	Lygus	Lygus paradiscrepans	102.21	31.91
Heteroptera	Miridae	Lygus	Lygus paradiscrepans	102.62	32.02
Heteroptera	Miridae	Lygus	Lygus poluensis	85.47	37.3
Heteroptera	Miridae	Lygus	Lygus poluensis	78	37.05
Heteroptera	Miridae	Lygus	Lygus poluensis	79.91	36.3
Heteroptera	Miridae	Lygus	Lygus renati	92.59	29.14
Heteroptera	Miridae	Lygus	Lygus renati	94.21	29.21
Heteroptera	Miridae	Lygus	Lygus renati	91.77	29.23
Heteroptera	Miridae	Lygus	Lygus renati	90.27	29.32
Heteroptera	Miridae	Lygus	Lygus renati	94.36	29.64
Heteroptera	Miridae	Lygus	Lygus renati	91	29.65
Heteroptera	Miridae	Lygus	Lygus renati	98.15	36.42
Heteroptera	Miridae	Lygus	Lygus renati	97.35	37.35
Heteroptera	Miridae	Lygus	Lygus rugulipennis	95.78	29.85
Heteroptera	Miridae	Lygus	Lygus rugulipennis	102.36	31
Heteroptera	Miridae	Lygus	Lygus rugulipennis	99.62	31
Heteroptera	Miridae	Lygus	Lygus rugulipennis	102.58	31.21
Heteroptera	Miridae	Lygus	Lygus rugulipennis	102.79	31.67
Heteroptera	Miridae	Lygus	Lygus rugulipennis	102.67	31.85
Heteroptera	Miridae	Lygus	Lygus rugulipennis	102.62	32.02
Heteroptera	Miridae	Lygus	Lygus rugulipennis	102.97	33.58
Heteroptera	Miridae	Lygus	Lygus rugulipennis	102.51	35.39
Heteroptera	Miridae	Lygus	Lygus rugulipennis	94.16	29.24
Heteroptera	Miridae	Lygus	Lygus sibiricus	101.01	30.03
Heteroptera	Miridae	Lygus	Lygus sibiricus	101.48	30.09
Heteroptera	Miridae	Lygus	Lygus sibiricus	102.71	30.69
Heteroptera	Miridae	Lygus	Lygus sibiricus	101.89	30.88
Heteroptera	Miridae	Lygus	Lygus sibiricus	102.36	31
Heteroptera	Miridae	Lygus	Lygus sibiricus	102.42	31.14
Heteroptera	Miridae	Lygus	Lygus sibiricus	102.58	31.21
Heteroptera	Miridae	Lygus	Lygus sibiricus	102.48	31.29
Heteroptera	Miridae	Lygus	Lygus sibiricus	103.57	31.46
Heteroptera	Miridae	Lygus	Lygus sibiricus	102.07	31.49
Heteroptera	Miridae	Lygus	Lygus sibiricus	103.84	31.67
Heteroptera	Miridae	Lygus	Lygus sibiricus	102.79	31.67
Heteroptera	Miridae	Lygus	Lygus sibiricus	102.67	31.85
Heteroptera	Miridae	Lygus	Lygus sibiricus	102.21	31.91
Heteroptera	Miridae	Lygus	Lygus sibiricus	102.62	32.02
Heteroptera	Miridae	Lygus	Lygus tibetanus	85.3	28.85
Heteroptera	Miridae	Lygus	Lygus tibetanus	85.29	28.86
Heteroptera	Miridae	Lygus	Lygus tibetanus	85.3	28.86
Auchenorrhyncha	Membracidae	Machaerotypus	Machaerotypus camelliae	100.17	27.09
Auchenorrhyncha	Membracidae	Machaerotypus	Machaerotypus semirubronigris	100.99	31.76
Sternorrhyncha	Pseudococcidae	Maconellicoccus	Maconellicoccus hirsutus	85.3	28.78
Auchenorrhyncha	Cicadellidae	Macrasteles	Macrasteles symphorosus	75.22	37.78
Auchenorrhyncha	Cicadellidae	Macropes	Macropes monticolus	85.98	27.98
Auchenorrhyncha	Cicadellidae	Macropes	Macropes peculiaris	98.8	28.47
Auchenorrhyncha	Cicadellidae	Macropsis	Macropsis flavovirens	100.17	27.09
Auchenorrhyncha	Cicadellidae	Macropsis	Macropsis lusis	97.84	29.67
Auchenorrhyncha	Cicadellidae	Macropsis	Macropsis lusis	96.92	30.05
Auchenorrhyncha	Cicadellidae	Macropsis	Macropsis lusis	97.35	30.73
Auchenorrhyncha	Cicadellidae	Macropsis	Macropsis lusis	97.18	31.14
Auchenorrhyncha	Cicadellidae	Macropsis	Macropsis lusis	96.87	30.06
Auchenorrhyncha	Cicadellidae	Macropsis	Macropsis pallidinota	101.88	29.59
Auchenorrhyncha	Cicadellidae	Macropsis	Macropsis pallidinota	100.22	29.99
Auchenorrhyncha	Cicadellidae	Macropsis	Macropsis recurvus	101.27	37.52
Auchenorrhyncha	Cicadellidae	Macropsis	Macropsis rubrosternalis	101.88	29.59
Auchenorrhyncha	Cicadellidae	Macropsis	Macropsis rubrosternalis	101.01	30.03
Auchenorrhyncha	Cicadidae	Macrosemia	Macrosemia kiangsuensis	102.52	31.56
Auchenorrhyncha	Cicadidae	Macrosemia	Macrosemia pieli	95.33	29.33
Auchenorrhyncha	Cicadidae	Macrosemia	Macrosemia umbrata	95.33	29.33
Auchenorrhyncha	Cicadidae	Macrosemia	Macrosemia umbrata	97.0188	28.5011
Auchenorrhyncha	Cicadidae	Macrosemia	Macrosemia umbrata	95.3301	29.3224
Sternorrhyncha	Aphididae	Macrosiphoniella (Macrosiphoniella)	Macrosiphoniella (Macrosiphoniella) albiartemisiae	101.51	36.91
Sternorrhyncha	Aphididae	Macrosiphoniella	Macrosiphoniella brevisiphona	97.84	29.67
Sternorrhyncha	Aphididae	Macrosiphoniella	Macrosiphoniella flaviviridis	96.82	29.43
Sternorrhyncha	Aphididae	Macrosiphoniella	Macrosiphoniella zayuensis	97.47	28.66
Sternorrhyncha	Aphididae	Macrosiphum (Unisitobion)	Macrosiphum (Unisitobion) sorbi	101.57	36.49
Auchenorrhyncha	Cicadellidae	Macrosteles	Macrosteles fascifrons	95.26	29.14
Auchenorrhyncha	Cicadellidae	Macrosteles	Macrosteles fascifrons	98.1	31.8
Auchenorrhyncha	Cicadellidae	Macrosteles	Macrosteles fascifrons	97.34	30.71
Auchenorrhyncha	Cicadellidae	Macrosteles	Macrosteles heiseles	97.35	30.73
Auchenorrhyncha	Cicadellidae	Macrosteles	Macrosteles heitiacus	97.35	30.73
Auchenorrhyncha	Cicadellidae	Macrosteles	Macrosteles heitiacus	94.36	29.63
Auchenorrhyncha	Cicadellidae	Macrosteles	Macrosteles hoiseles	97.34	30.71
Auchenorrhyncha	Cicadellidae	Macrosteles	Macrosteles hoiseles	98.93	32.06
Auchenorrhyncha	Cicadellidae	Macrosteles	Macrosteles huangxionis	81.61	30.77
Auchenorrhyncha	Cicadellidae	Macrosteles	Macrosteles huangxionis	95.91	30.67
Auchenorrhyncha	Cicadellidae	Macrosteles	Macrosteles sexnotata	104.24	33.26
Auchenorrhyncha	Cicadellidae	Macrosteles	Macrosteles sexnotata	102.6	32.58
Auchenorrhyncha	Cicadellidae	Macrosteles	Macrosteles sexnotata	98.93	32.06
Sternorrhyncha	Aphididae	Maculolachnus	Maculolachnus submacula	97.36	37.37
Auchenorrhyncha	Achilidae	Magadha	Magadha taibaishanensis	101.05	30.64
Auchenorrhyncha	Achilidae	Magadha	Magadha yadongensis	99.84	27.76
Auchenorrhyncha	Delphacidae	Mahmutkashgaria	Mahmutkashgaria sulcatus	91.78	29.13
Auchenorrhyncha	Delphacidae	Mahmutkashgaria	Mahmutkashgaria sulcatus	100.8	32.44
Auchenorrhyncha	Delphacidae	Mahmutkashgaria	Mahmutkashgaria sulcatus	102.6	32.58
Auchenorrhyncha	Delphacidae	Mahmutkashgaria	Mahmutkashgaria sulcatus	102.42	37.52
Auchenorrhyncha	Delphacidae	Malaxa	Malaxa hunanensis	103.49	33.99
Auchenorrhyncha	Delphacidae	Malaxella	Malaxella flava	100.17	27.09
Auchenorrhyncha	Delphacidae	Malaxella	Malaxella flava	99.96	27.16
Auchenorrhyncha	Delphacidae	Malaxella	Malaxella flava	100.12	33.42
Heteroptera	Malcidae	Malcus	Malcus idoneus	85.98	27.98
Heteroptera	Malcidae	Malcus	Malcus nigrescens	95.26	29.14
Heteroptera	Malcidae	Malcus	Malcus piceus	85.98	27.98
Heteroptera	Malcidae	Malcus	Malcus subauriculatus	95.26	29.14
Auchenorrhyncha	Cicadidae	Manna	Manna tenuis	96.78	28.72
Auchenorrhyncha	Cicadidae	Manna	Manna tenuis	95.33	29.33
Auchenorrhyncha	Cicadidae	Manna	Manna tenuis	95.5	29.48
Auchenorrhyncha	Cicadidae	Manna	Manna tenuis	98.3222	27.8402
Sternorrhyncha	Aphididae	Margituberculatu	Margituberculatu longituberculatus	100.17	27.09
Heteroptera	Pentatomidae	Martinina	Martinina ferruginea	102.36	31
Auchenorrhyncha	Cicadidae	Masamia	Masamia huweii	96.78	28.72
Auchenorrhyncha	Membracidae	Maurya	Maurya choui	101.95	30
Auchenorrhyncha	Membracidae	Maurya	Maurya dreamonia	103.59	31.48
Auchenorrhyncha	Membracidae	Maurya	Maurya kangdingensis	101.55	29.47
Auchenorrhyncha	Membracidae	Maurya	Maurya kangdingensis	100.22	29.99
Auchenorrhyncha	Membracidae	Maurya	Maurya neonodosa	98.92	28.48
Auchenorrhyncha	Membracidae	Maurya	Maurya neonodosa	98.66	28.79
Auchenorrhyncha	Membracidae	Maurya	Maurya neonodosa	99.8	28.93
Auchenorrhyncha	Membracidae	Maurya	Maurya neonodosa	100.3	29.04
Auchenorrhyncha	Membracidae	Maurya	Maurya neonodosa	100.39	29.69
Auchenorrhyncha	Membracidae	Maurya	Maurya neonodosa	101.96	30
Auchenorrhyncha	Membracidae	Maurya	Maurya neonodosa	99.11	30.01
Auchenorrhyncha	Membracidae	Maurya	Maurya neonodosa	101.01	30.03
Auchenorrhyncha	Membracidae	Maurya	Maurya neonodosa	101.53	30.32
Auchenorrhyncha	Membracidae	Maurya	Maurya neonodosa	101.99	31.33
Auchenorrhyncha	Membracidae	Maurya	Maurya neonodosa	98.58	31.81
Heteroptera	Miridae	Mecomma	Mecomma capitata	103.08	31.05
Heteroptera	Miridae	Mecomma	Mecomma crassicornis	102.36	31
Heteroptera	Miridae	Mecomma	Mecomma crassicornis	102.34	31
Heteroptera	Miridae	Mecomma	Mecomma opaca	103.18	31.03
Heteroptera	Miridae	Mecomma	Mecomma xiongi	102.58	31.21
Heteroptera	Plataspidae	Megacopta	Megacopta callosa	102.09	29.76
Heteroptera	Plataspidae	Megacopta	Megacopta centronubila	102.09	29.76
Heteroptera	Plataspidae	Megacopta	Megacopta cribraria	95.17	29.23
Heteroptera	Plataspidae	Megacopta	Megacopta cribraria	95.26	29.14
Heteroptera	Plataspidae	Megacopta	Megacopta cycloceps	99.08	27.36
Heteroptera	Plataspidae	Megacopta	Megacopta fimbri	97.2	28.6
Heteroptera	Plataspidae	Megacopta	Megacopta fimbri	97.39	29.01
Heteroptera	Plataspidae	Megacopta	Megacopta memnonianon	85.3	28.78
Auchenorrhyncha	Delphacidae	Megadelphax	Megadelphax kangauzi	101.15	30.82
Auchenorrhyncha	Delphacidae	Megadelphax	Megadelphax kangauzi	101.86	30.99
Auchenorrhyncha	Delphacidae	Megadelphax	Megadelphax kangauzi	101.44	31.55
Heteroptera	Pentatomidae	Menida	Menida formiosa	95.26	29.14
Heteroptera	Pentatomidae	Menida	Menida histrio	97.39	28.82
Heteroptera	Pentatomidae	Menida	Menida maculiscutellata	102.44	35.68
Heteroptera	Pentatomidae	Menida	Menida musiva	99.06	28.4
Heteroptera	Pentatomidae	Menida	Menida scotti	97.39	28.82
Heteroptera	Pentatomidae	Menida	Menida szechuensis	102.45	30.69
Heteroptera	Pentatomidae	Menida	Menida szechuensis	102.36	31
Heteroptera	Pentatomidae	Menida	Menida szechuensis	102.42	31.14
Heteroptera	Pentatomidae	Menida	Menida szechuensis	102.06	31.48
Heteroptera	Pentatomidae	Menida	Menida szechuensis	102.21	31.91
Heteroptera	Pentatomidae	Menida	Menida szechuensis	98.6	29.02
Heteroptera	Pentatomidae	Menida	Menida szechuensis	97.34	30.71
Heteroptera	Pentatomidae	Menida	Menida szechuensis	96.87	30.06
Sternorrhyncha	Aphididae	Mesocallis (Paratinocallis)	Mesocallis (Paratinocallis) corylicola	100.17	27.09
Auchenorrhyncha	Delphacidae	Mestus	Mestus cruciatus	99.16	27.46
Auchenorrhyncha	Delphacidae	Mestus	Mestus saccatus	99.05	27.7
Auchenorrhyncha	Delphacidae	Metadelphax	Metadelphax propinquus	100.17	27.09
Auchenorrhyncha	Delphacidae	Metadelphax	Metadelphax propinquus	100.28	28.72
Auchenorrhyncha	Delphacidae	Metadelphax	Metadelphax propinquus	99.08	27.36
Auchenorrhyncha	Meenoplidae	Metanigrus	Metanigrus yami	102.09	29.76
Auchenorrhyncha	Meenoplidae	Metanigrus	Metanigrus yami	100.12	29.83
Auchenorrhyncha	Meenoplidae	Metanigrus	Metanigrus yami	100.56	30.48
Heteroptera	Berytidae	Metatropis	Metatropis dispar	97.01	28.49
Heteroptera	Berytidae	Metatropis	Metatropis dispar	95.17	29.23
Heteroptera	Berytidae	Metatropis	Metatropis gibbicollis	102.45	30.69
Heteroptera	Berytidae	Metatropis	Metatropis gibbicollis	102.46	30.69
Heteroptera	Berytidae	Metatropis	Metatropis gibbicollis	102.36	31
Heteroptera	Berytidae	Metatropis	Metatropis gibbicollis	103.16	31.43
Heteroptera	Berytidae	Metatropis	Metatropis gibbicollis	102.21	31.91
Heteroptera	Berytidae	Metatropis	Metatropis gibbicollis	99.71	28.36
Heteroptera	Berytidae	Metatropis	Metatropis gibbicollis	99.76	27.58
Heteroptera	Berytidae	Metatropis	Metatropis gibbicollis	98.71	29.73
Heteroptera	Berytidae	Metatropis	Metatropis gibbicollis	96.38	31.45
Heteroptera	Berytidae	Metatropis	Metatropis gibbicollis	98.1	31.8
Heteroptera	Berytidae	Metatropis	Metatropis gibbicollis	98.42	30.75
Heteroptera	Berytidae	Metatropis	Metatropis gibbicollis	97.52	31.28
Heteroptera	Berytidae	Metatropis	Metatropis gibbicollis	97.34	30.71
Heteroptera	Berytidae	Metatropis	Metatropis gibbicollis	94.81	30.26
Heteroptera	Berytidae	Metatropis	Metatropis gibbicollis	102.74	30.7
Heteroptera	Berytidae	Metatropis	Metatropis gibbicollis	102.8	31.65
Heteroptera	Berytidae	Metatropis	Metatropis gibbicollis	99.35	30.31
Heteroptera	Berytidae	Metatropis	Metatropis longirostris	95.66	29.43
Heteroptera	Berytidae	Metatropis	Metatropis spinicollps	95.38	29.58
Heteroptera	Berytidae	Metatropis	Metatropis spinicollps	95.66	29.43
Sternorrhyncha	Aphididae	Metopolophium	Metopolophium berberinutritum	101.51	36.91
Sternorrhyncha	Aphididae	Metopolophium	Metopolophium berberinutritum	101.52	36.92
Sternorrhyncha	Aphididae	Metopolophium	Metopolophium dirhodum	100.15	36.93
Auchenorrhyncha	Delphacidae	Metroma	Metroma achnatheri	99.18	30.58
Auchenorrhyncha	Delphacidae	Metroma	Metroma achnatheri	102.33	32.64
Heteroptera	Coreidae	Miarcius	Miarcius sichuananus	102.07	31.49
Sternorrhyncha	Aphididae	Micromyzodium	Micromyzodium clinopodii	103.89	34.12
Heteroptera	Oxycarenidae	Microplax	Microplax hissariensis	81.61	30.6
Heteroptera	Coreidae	Mictis	Mictis serina	95.26	29.14
Heteroptera	Coreidae	Mictis	Mictis serina	95.17	29.23
Heteroptera	Coreidae	Mictis	Mictis tenebrosa	95.17	29.23
Auchenorrhyncha	Cicadellidae	Mileewa	Mileewa yigongana	95.09	30.1
Sternorrhyncha	Coccidae	Milviscutulus	Milviscutulus mangiferae	95.17	29.23
[truncated: 1,503 more rows]
